# Supplementary material for: TaWAKL8-2B, a wall-associated receptor-like kinase, mediates wheat rust resistance by linalool and ROS accumulation
Source: Stress Biol. 2025 Aug 18;5(1):50. doi: 10.1007/s44154-025-00248-3 (PMC12361011; doi:10.1007/s44154-025-00248-3)
Supplement: Supplementary file 4 — Additional file 4: Supplementary Table 1. Primers used in this study. [file 44154_2025_248_MOESM4_ESM.xlsx]

## Sheet: Table S1
Table S1. Primers sequences used in this study.
Name	Sequence(5'-3')	Use
TaWAKL8-2B-6E-F	GGGGACAAGTTTGTACAAAAAAGCAGGCTTCAGCGTAGTCTGGGACGTCGTATGGGTAATGTCACAAGCAAAGCTCATCCTC	OE
TaWAKL8-2B-6E-R	GGGGACCACTTTGTACAAGAAAGCTGGGTCCTAAGCGTAGTCTGGGACGTCGTATGGGTATCTTGGAATTTCAGATGATTGG
TaWAKL8-2B-sg1-F	ACTCGAAGTGCCGTCACCGTTGCG	CRISPR
TaWAKL8-2B-sg1-R	AAACCGCAACGGTGACGGCACTTC
TaWAKL8-2B-sg2-F	ACTTGATACGGTGACAGCGTACAC
TaWAKL8-2B-sg2-R	AAACGTGTACGCTGTCACCGTATC
TaWAKL8-2B-seq1-F	ggagtgagtacggtgtgcTGTCACAAGCAAAGCTCATCC	Hitom
TaWAKL8-2B-seq1-R	gagttggatgctggatggCTCGTCGCAGGTGAGGTTG
TaWAKL8-2B-seq2-F	ggagtgagtacggtgtgcCGGGTACCAGGTAATGTTC
TaWAKL8-2B-seq2-R	gagttggatgctggatggCAAGTCACGGTCGCTATCT
TaWAKL8-2B-qPCR-F	CATCCTCGCAACGGTGACGG	qPCR
TaWAKL8-2B-qPCR-R	GAGCAGCTTTGGTGGATGGC
TaEF-F	TGGTGTCATCAAGCCTGGTATGGT
TaEF-R	ACTCATGGTGCATCTCAACGGACT
PstEF1-F	TTCGCCGTCCGTGATATGAGACAA
PstEF1-R	ATGCGTATCATGGTGGTGGAGTGA
TraesCS2B02G098400-qPCR-F	TTCAGGACGGTGGTAGGG
TraesCS2B02G098400-qPCR-R	TGGGCATAAGTGAGTGGTTG
TraesCS4A02G379400-qPCR-F	GCTTCGTCGGAGGTTGTG
TraesCS4A02G379400-qPCR-R	GGTGATGAGGTCGGTAATGC
TraesCS6A02G412900-qPCR-F	ATGGACGGCTGAATGG
TraesCS6A02G412900-qPCR-R	TTTGGCGGAAACGAA
TraesCS1D02G203700-qPCR-F	CAGGACACGGGCGGTAA
TraesCS1D02G203700-qPCR-R	CGAAGTCGCTCTGGAAGGT
TraesCS6B02G462300-qPCR-F	GATATCGCAGCGCCCGAAC
TraesCS6B02G462300-qPCR-R	AGAATGCACCCTGGTCCTCT
TraesCS6B02G092800-qPCR-F	CACTTTGCCAGTTAGCCT
TraesCS6B02G092800-qPCR-R	TCCAGCCACCATTTCG
TraesCS6A02G067800-qPCR-F	GAGTGTCTAAACAGGGAAT
TraesCS6A02G067800-qPCR-R	TCTGCTCGTTGTCGTA
TraesCS6D02G065200/TraesCS6D02G048600-qPCR-F	ATGGTCCGCGTGATGTATGG
TraesCS6D02G065200/TraesCS6D02G048600-qPCR-R	ACTTTGTAAGGTCTTGCGTGA
TraesCSU02G116600-qPCR-F	TTGCGAGGATGGTCAGTGTC
TraesCSU02G116600-qPCR-R	ACATTGCAACACGTGCATGA
TraesCS6B02G091100-qPCR-F	TAGAGGGTTGCTGAGCTTGC
TraesCS6B02G091100-qPCR-R	CTCGCAAGGTTAGGCTCCAA
TraesCS6B02G091500-qPCR-F	TCCGCGTCATGTATGGCTAC
TraesCS6B02G091500-qPCR-R	TACGGCCCAATTCCCTTGAA
TraesCS6B02G090500-qPCR-F	GGTCAGCGTCATGTATGGCT
TraesCS6B02G090500-qPCR-R	GGAAGTGAGAGTCCCCCTGA
TraesCS6D02G065100-qPCR-F	GGATGGTCCGCGTCATGTAT
TraesCS6D02G065100-qPCR-R	GCCTTGCAGGCGGTTCATAA
