# Supplementary material for: TaWAKL8-2B, a wall-associated receptor-like kinase, mediates wheat rust resistance by linalool and ROS accumulation
Source: Stress Biol. 2025 Aug 18;5(1):50. doi: 10.1007/s44154-025-00248-3 (PMC12361011; doi:10.1007/s44154-025-00248-3)
Supplement: Supplementary file 5 — Additional file 5: Supplementary Table 2. DEGs identified in TaWAKL8-2B-KO transcriptome at 3 hpi and 24 hpi. [file 44154_2025_248_MOESM5_ESM.xlsx]

## Sheet: Table S2
RNA-Seq （TaWAKL8-2B-KO vs Fielder)
DEGs in 3 hpi
gene_id	log2FoldChange	padj	annotation
TraesCS1A02G125500	-1.43781	0.0055072	Zinc transporter 7
TraesCS7D02G307100	1.54199	0.015445	Zinc transport protein ZntB
TraesCS7A02G218600	-1.53726	1.47173e-08	Zinc finger protein CONSTANS-LIKE 9
TraesCS7D02G220300	-1.62938	2.20666e-06	Zinc finger protein CONSTANS-LIKE 9
TraesCS7B02G125500	-1.67606	4.83684e-07	Zinc finger protein CONSTANS-LIKE 9
TraesCS7D02G209000	-3.74274	0.0125687	Zinc finger protein CONSTANS-LIKE 16
TraesCS2A02G119600	-4.35896	0.00170777	Zinc finger protein CONSTANS-LIKE 14
TraesCS6A02G286400	-1.3447	7.589e-06	Zinc finger protein CONSTANS-LIKE 10
TraesCS6B02G315400	-1.46656	0.00199899	Zinc finger protein CONSTANS-LIKE 10
TraesCS5A02G071900	-1.17042	0.00695386	Zinc finger protein 7
TraesCS5B02G078100	-1.36036	0.0054414	Zinc finger protein 7
TraesCS7A02G160700	3.15227	0.0493271	Zinc finger protein 36
TraesCS3B02G125600	2.3528	0.000281978	Zinc finger CCCH domain-containing protein 2
TraesCS3A02G107200	1.52948	0.00881994	Zinc finger CCCH domain-containing protein 2
TraesCS3D02G109300	1.18338	0.0105329	Zinc finger CCCH domain-containing protein 2
TraesCS2B02G262800	-1.42575	7.9097e-06	Zinc finger A20 and AN1 domain-containing stress-associated protein 9
TraesCS5D02G477700	-1.5242	0.045598	Zerumbone synthase
TraesCS4B02G017300	3.58998	0.000583342	Zeamatin
TraesCS7B02G437800	1.78652	0.00768735	Zealexin A1 synthase
TraesCS5A02G056500	-1.11357	0.0131938	Zealexin A1 synthase
TraesCS5D02G439200	1.60107	0.00683817	YTH domain-containing protein ECT4
TraesCS3D02G093900	-6.72545	0.0283266	Xyloglucan endotransglycosylase/hydrolase protein 8
TraesCS2B02G454600	5.20822	0.0120372	Xyloglucan endotransglucosylase/hydrolase 2
TraesCS2B02G127400	2.08802	3.01053e-09	Xylanase inhibitor N-terminal|PF14541
TraesCS5D02G232800	4.73413	8.58115e-05	WRKY transcription factor WRKY76
TraesCS5B02G224100	3.75196	0.000936146	WRKY transcription factor WRKY76
TraesCS5A02G225600	3.06549	0.00482974	WRKY transcription factor WRKY76
TraesCS5D02G232900	2.4318	0.0357191	WRKY transcription factor WRKY76
TraesCS7D02G497400	2.22548	0.0141741	WRKY transcription factor WRKY71
TraesCS5A02G373100	6.6001	0.03363	WRKY transcription factor WRKY51
TraesCS7D02G497800	2.47512	0.000179971	WRKY transcription factor WRKY28
TraesCS7A02G508800	1.99813	0.00910401	WRKY transcription factor WRKY28
TraesCS7D02G092500	7.62231	5.96992e-05	WRKY transcription factor 72A
TraesCS4A02G396300	5.22823	0.00810841	WRKY transcription factor 72A
TraesCS4D02G014100	1.47124	0.0423897	WRKY transcription factor 71
TraesCS7A02G002100	10.9889	0.0124685	WD repeat-containing protein GTS1
TraesCS2A02G298200	1.23288	0.0214491	WD repeat-containing protein 44
TraesCS1A02G385500	-1.49955	0.00578384	Wax ester synthase/diacylglycerol acyltransferase 11
TraesCS2B02G245300	-1.99234	0.00493989	WAT1-related protein
TraesCS5D02G021800	-6.32444	0.0252544	WAT1-related protein
TraesCS5D02G073900	1.60112	0.0197125	Wall-associated receptor kinase-like 14
TraesCS6B02G415100	1.73368	0.0132322	Wall-associated receptor kinase 5
TraesCS7D02G136700	6.89221	0.0169136	Wall-associated receptor kinase 5
TraesCS7D02G418200	6.64014	0.0235994	Wall-associated receptor kinase 5
TraesCS5D02G281200	-2.06052	0.0418935	Wall-associated receptor kinase 4
TraesCS6B02G097200	7.53504	5.99377e-05	Wall-associated receptor kinase 4
TraesCS1B02G076100	7.33416	0.000665441	Wall-associated receptor kinase 2
TraesCS2A02G071800	-5.98726	0.00493989	Wall-associated receptor kinase 2
TraesCS6B02G034300	-2.04999	0.00403177	Wall-associated receptor kinase 1
TraesCS2B02G086300	-8.25792	1.25841e-05	Wall-associated receptor kinase 1
TraesCS4A02G041700	6.73953	0.00439445	Vicilin-like seed storage protein
TraesCS6B02G255100	2.42165	0.000214704	Very-long-chain aldehyde decarbonylase GL1-4
TraesCS7A02G501400	1.39506	0.0100015	Very-long-chain aldehyde decarbonylase GL1-3
TraesCS6B02G178000	-2.01626	5.48989e-05	Very-long-chain aldehyde decarbonylase GL1-2
TraesCS1D02G007100	-2.95778	0.000131156	Very-long-chain aldehyde decarbonylase GL1-10
TraesCS4B02G097200	-3.07733	0.0087376	Very-long-chain aldehyde decarbonylase GL1-10
TraesCS3D02G207600	-1.20235	0.00121573	Vacuolar-processing enzyme
TraesCS5B02G227600	-3.25372	0.001587	Vacuolar-processing enzyme
TraesCS5A02G228900	-4.10444	0.000465292	Vacuolar-processing enzyme
TraesCS3B02G597800	-2.78379	0.0223295	Vacuolar-processing enzyme gamma-isozyme
TraesCS1B02G304500	1.12169	0.00493589	UTP--glucose-1-phosphate uridylyltransferase 3
TraesCS5B02G114400	-1.20446	0.0308872	Ureide permease 2
TraesCS5A02G104200	-1.70933	0.000123106	Ureide permease 2
TraesCS5D02G116600	-1.88005	0.000344479	Ureide permease 2
TraesCS7D02G466900	6.11423	8.93649e-22	Ureide permease 1
TraesCS7B02G382000	5.77182	5.53814e-14	Ureide permease 1
TraesCS7D02G466800	4.42244	7.02854e-13	Ureide permease 1
TraesCS7A02G479600	4.27204	5.63831e-52	Ureide permease 1
TraesCS7A02G479700	4.20957	7.52314e-07	Ureide permease 1
TraesCS6B02G312700	1.7292	0.000839786	Universal stress protein A-like protein
TraesCS1D02G257300	2.9189	0.0193273	Uncharacterized protein Cbei_0202
TraesCS1A02G258000	1.41218	0.0268872	Uncharacterized protein Cbei_0202
TraesCS2D02G038300	1.02452	0.0398032	Uncharacterized protein At4g15970
TraesCS3B02G072200	3.38336	0.000507868	Uncharacterized protein At2g39795
TraesCS3A02G059600	2.31835	0.00499169	Uncharacterized protein At2g39795
TraesCS2D02G254700	-1.00476	0.00324911	Uncharacterized oxidoreductase At1g06690
TraesCS2A02G254200	-1.45592	0.00218569	Uncharacterized oxidoreductase At1g06690
TraesCS6B02G298300	-1.71125	0.000451333	Uncharacterized methyltransferase At1g78140
TraesCS4A02G444200	1.08623	0.00211498	Uncharacterized membrane protein At1g75140
TraesCS3A02G046900	1.52359	0.00948846	Uncharacterized lipoprotein syc1174_c
TraesCS3D02G033000	1.23523	0.0334232	Uncharacterized lipoprotein syc1174_c
TraesCS3B02G399600	-1.01335	0.0381519	Uncharacterized acetyltransferase At3g50280
TraesCS5D02G096400	4.26946	0.00254485	UNC93-like protein 3
TraesCS3A02G362800	1.22656	0.0400284	Ultraviolet-B receptor UVR8
TraesCS1D02G211600	2.04197	0.00174335	UDP-N-acetylmuramoyl-L-alanyl-D-glutamate--2,6-diaminopimelate ligase MurE homolog
TraesCS5A02G549400	-6.4073	4.51548e-08	UDP-glycosyltransferase 85A1
TraesCS5A02G393900	3.33596	0.00130872	UDP-glycosyltransferase 83A1
TraesCS5A02G394400	1.59389	0.00324016	UDP-glycosyltransferase 83A1
TraesCS2B02G393900	-1.436	0.0496347	UDP-glycosyltransferase 82A1
TraesCS3B02G034900	-2.45939	0.0220781	UDP-glycosyltransferase 72B3
TraesCS2B02G084800	1.82073	0.0429003	UDP-glycosyltransferase 72B1
TraesCS2B02G067600	2.21229	0.00386767	UDP-glucosyltransferase UGT13248
TraesCS4B02G271900	3.23217	0.0128977	Uclacyanin 1
TraesCS1A02G208100	3.1367	0.00319018	U-box domain-containing protein 33
TraesCS5A02G073800	-1.0844	0.0208076	Ubiquitin-60S ribosomal protein L40
TraesCS2B02G318000	1.44205	0.0224844	Ubiquitin carboxyl-terminal hydrolase 27
TraesCS1D02G196500	3.92895	0.0166908	Ubiquitin carboxyl-terminal hydrolase 25
TraesCS6D02G117400	4.14672	0.0197738	Tyrosine-sulfated glycopeptide receptor 1
TraesCS1D02G034400	8.6467	1.45141e-05	Tyrosine decarboxylase
TraesCS4A02G244500	-2.00841	0.0277084	Type IV inositol polyphosphate 5-phosphatase 11
TraesCS5D02G222800	-1.06669	0.0226953	Type II CAAX prenyl endopeptidase Rce1-like
TraesCS6A02G227900	-1.34003	0.00234195	Two-component response regulator-like PRR1
TraesCS6D02G207100	-1.54715	0.00711133	Two-component response regulator-like PRR1
TraesCS1A02G445400	8.58688	9.9694e-07	Two-component response regulator ORR42
TraesCS5B02G132900	-1.30664	0.00705739	Two-component response regulator ORR10
TraesCS5A02G213400	-1.09261	0.0322675	twin BRCT domain
TraesCS6B02G177300	-2.63262	0.00340864	Tubby-like protein 4
TraesCS1B02G107400	3.78757	0.0102588	Tryptamine hydroxycinnamoyltransferase 2
TraesCS5A02G008000	1.52857	0.00938975	Trypsin-like peptidase domain
TraesCS4A02G094500	-1.26033	0.023424	Tropinone reductase homolog
TraesCS2A02G223200	1.49349	0.00407039	tRNA wybutosine-synthesizing protein 2/3/4
TraesCS2D02G229200	1.35392	0.0340991	tRNA wybutosine-synthesizing protein 2/3/4
TraesCS2A02G465400	1.37375	0.0199259	tRNA (guanine-N(7)-)-methyltransferase
TraesCS3D02G540200	-3.05895	0.00598511	Tricetin 3',4',5'-O-trimethyltransferase
TraesCS6B02G362900	1.53932	4.77794e-06	Triacylglycerol lipase OBL1
TraesCS6B02G313800	-1.14214	0.00963776	Transmembrane 9 superfamily member 12
TraesCS4D02G230000	1.18555	0.0206712	Translocase of chloroplast 34
TraesCS7D02G245400	6.54103	0.0343058	Transcription termination factor MTEF18
TraesCS4D02G114300	6.39265	0.0185128	Transcription repressor OFP8
TraesCS1A02G338100	-2.17905	0.0356833	Transcription repressor OFP2
TraesCS4A02G118400	-7.28575	0.0246648	Transcription factor Y1
TraesCS1B02G100400	-2.62128	0.000209955	Transcription factor PHYTOCHROME INTERACTING FACTOR-LIKE 15
TraesCS3D02G531900	-1.37874	0.0141741	Transcription factor PCL1
TraesCS3B02G594300	-1.53689	0.0245143	Transcription factor PCL1
TraesCS3A02G526600	-1.92577	0.00226856	Transcription factor PCL1
TraesCS1B02G293300	1.35222	0.0142104	Transcription factor MYB3R-2
TraesCS6D02G211400	2.35935	0.0338336	Transcription factor MYB30
TraesCS5B02G203100	6.28577	0.027678	Transcription factor MYB20
TraesCS7A02G157700	-1.15049	0.0459667	Transcription factor LRL1
TraesCS3B02G407700	1.35158	0.00722551	Transcription factor DIVARICATA
TraesCS3A02G440600	7.02635	0.00159264	Transcription factor bHLH84
TraesCS3B02G457400	-1.0658	0.0312301	Transcription factor bHLH62
TraesCS5D02G286300	-1.50627	0.00214044	Transcription factor bHLH49
TraesCS5B02G278600	-1.55186	0.00929294	Transcription factor bHLH49
TraesCS2A02G365800	-3.48163	0.00379614	Transcription factor bHLH153
TraesCS4B02G015600	1.94526	0.0496347	Transcription antitermination protein NusB
TraesCS6A02G301400	-5.25915	0.0149651	TPR repeat-containing thioredoxin TTL1
TraesCS6B02G310700	-3.32148	1.50908e-20	Threonine--tRNA ligase
TraesCS2D02G100500	-1.50718	0.00103837	Thioredoxin-like 1-1
TraesCS7B02G278200	-1.15324	0.019179	Thiamine thiazole synthase
TraesCS7A02G376800	-2.05315	0.011872	Thiamine thiazole synthase
TraesCS7D02G252400	-2.03182	0.012916	Thaumatin-like protein 1
TraesCS4D02G336400	1.89454	0.00141431	THADA/TRM732, DUF2428
TraesCS5A02G509700	1.42605	0.0185353	THADA/TRM732, DUF2428
TraesCS4D02G144500	1.61138	0.0414044	Tetratricopeptide repeat protein 28
TraesCS6D02G203800	1.67324	0.00965405	Temperature-induced lipocalin-1
TraesCS6B02G354000	1.2182	0.00121166	Temperature-induced lipocalin-1
TraesCS6D02G303200	1.0327	0.00894631	Temperature-induced lipocalin-1
TraesCS6A02G392300	1.70683	0.000258524	Telomere-binding protein 1
TraesCS6B02G432500	1.09126	0.0181713	Telomere-binding protein 1
TraesCS2D02G139100	-1.92201	0.0102044	Tau-cadinol synthase
TraesCS4D02G066100	-1.38088	0.043977	Syntaxin-111
TraesCS7A02G090400	1.63574	0.0241198	Superoxide dismutase [Fe] 2
TraesCS7D02G043000	2.23802	0.0308729	Superoxide dismutase [Fe] 1
TraesCS1B02G165500	1.14673	0.0357704	Sulfofructose kinase
TraesCS4B02G339700	-1.63071	0.00105202	Sugar transporter ERD6-like 4
TraesCS4D02G336100	-1.94958	0.00335231	Sugar transporter ERD6-like 4
TraesCS5A02G509400	-2.35901	0.00439231	Sugar transporter ERD6-like 4
TraesCS7A02G009100	4.63919	3.90706e-08	Sucrose:sucrose 1-fructosyltransferase
TraesCS7D02G008700	2.67677	0.000175653	Sucrose:sucrose 1-fructosyltransferase
TraesCS7D02G010000	-2.22941	0.00567965	Sucrose:sucrose 1-fructosyltransferase
TraesCS7D02G009400	-4.77765	5.8856e-06	Sucrose:sucrose 1-fructosyltransferase
TraesCS4A02G485400	-4.79591	3.2355e-05	Sucrose:sucrose 1-fructosyltransferase
TraesCS7A02G009800	-8.49213	2.13273e-07	Sucrose:sucrose 1-fructosyltransferase
TraesCS2D02G255500	-2.8627	0.00112447	Succinate dehydrogenase [ubiquinone] flavoprotein subunit
TraesCS3B02G317300	-1.64946	1.94828e-06	Subtilisin-like protease SBT5.6
TraesCS3B02G004200	-1.17189	0.0485707	Subtilisin-like protease SBT3.6
TraesCS1B02G434100	-1.85857	6.95596e-05	Subtilisin-like protease SBT3.6
TraesCS4B02G077600	-1.50698	0.00482974	Subtilisin-like protease SBT1.7
TraesCS4D02G076000	-1.63055	0.0031777	Subtilisin-like protease SBT1.7
TraesCS1B02G034200	-3.98775	0.0293418	Subtilisin-chymotrypsin inhibitor CI-1B
TraesCS7A02G321900	3.3137	0.00165779	Structural maintenance of chromosomes flexible hinge domain-containing protein GMI1
TraesCS1B02G151300	1.33391	0.00084852	Stromal 70 kDa heat shock-related protein
TraesCS1D02G131800	1.14199	0.0498855	Stromal 70 kDa heat shock-related protein
TraesCS1A02G133100	1.01042	0.0132007	Stromal 70 kDa heat shock-related protein
TraesCSU02G016700	9.20133	1.62258e-09	Stomatal closure-related actin-binding protein 1
TraesCS2A02G586500	2.84662	0.00069137	Stem-specific protein TSJT1
TraesCS4D02G357400	2.65226	0.000335782	Stem 28 kDa glycoprotein
TraesCS3D02G332100	2.04921	0.00258713	S-sulfo-L-cysteine synthase (O-acetyl-L-serine-dependent)
TraesCS3B02G370200	1.8353	0.00646081	S-sulfo-L-cysteine synthase (O-acetyl-L-serine-dependent)
TraesCS3A02G338600	1.77059	0.0402606	S-sulfo-L-cysteine synthase (O-acetyl-L-serine-dependent)
TraesCS3B02G166900	1.61	0.0380826	SOUL heme-binding protein
TraesCS5B02G157900	1.14144	0.0169254	Sodium/proton antiporter 1
TraesCS2A02G133600	1.09266	0.019179	Sodium/hydrogen exchanger 7
TraesCS4A02G126500	1.25789	0.0249203	SNF1-related protein kinase regulatory subunit beta-1
TraesCS2A02G331400	2.61489	0.0414496	Small nuclear ribonucleoprotein SmD1b
TraesCS5D02G266000	2.29548	0.0108912	Small heat shock protein
TraesCS5B02G257000	1.98533	0.00894369	Small heat shock protein
TraesCS4A02G071800	-1.52776	0.00574172	Small GTPase LIP1
TraesCS4D02G228600	-1.87562	0.0223295	Small GTPase LIP1
TraesCS6D02G385600	-1.0315	0.011553	Silicon efflux transporter LSI3
TraesCS1A02G142400	-1.01257	0.0198986	Silicon efflux transporter LSI2
TraesCS6B02G444100	-1.01869	0.019789	Silicon efflux transporter LSI2
TraesCS1B02G159400	-1.4204	0.000672229	Silicon efflux transporter LSI2
TraesCS1D02G141400	-2.57399	1.15048e-07	Silicon efflux transporter LSI2
TraesCS3A02G166400	-2.20604	0.0093955	Signal recognition particle 14 kDa protein
TraesCS4B02G358500	2.05448	0.0018902	Short-chain dehydrogenase TIC 32 B
TraesCS4A02G345500	5.79069	1.50908e-20	Shaggy-related protein kinase delta
TraesCS3A02G032100	4.96701	0.038866	Seven in absentia protein family
TraesCS3B02G312100	-1.48755	0.00158348	Serine/threonine-protein phosphatase 7 long form homolog
TraesCS4A02G205100	1.4956	0.0359153	Serine/threonine-protein kinase-like protein CCR4
TraesCS2A02G155500	-1.07255	0.0415516	Serine/threonine-protein kinase VIK
TraesCS4B02G294300	1.19751	0.0496866	Serine/threonine-protein kinase RIPK
TraesCS6A02G200300	-1.71937	0.0441654	Serine/threonine-protein kinase Nek6
TraesCS1A02G275400	-1.56323	0.0250477	Serine/threonine-protein kinase Nek4
TraesCS1B02G192300	-2.25272	0.0263219	Serine/threonine-protein kinase BSK2
TraesCS1D02G124200	-1.21383	0.0437159	Serine/threonine-protein kinase AGC1-5
TraesCS3A02G001500	-1.14793	0.0241585	Serine/threonine/tyrosine-protein kinase HT1
TraesCS3B02G158300	-1.41884	0.0258442	Serine/threonine/tyrosine-protein kinase HT1
TraesCS6B02G266500	1.16269	0.0465725	Serine/threonine receptor-like kinase NFP
TraesCS5B02G263100	-1.35782	0.0389392	Serine carboxypeptidase-like 9
TraesCS5D02G271400	-1.41122	1.70725e-05	Serine carboxypeptidase-like 9
TraesCS4D02G103600	1.70385	0.0460981	Serine carboxypeptidase-like 42
TraesCS4B02G061500	-2.36687	0.00578384	Serine carboxypeptidase-like 19
TraesCS4B02G061300	-1.18883	0.0316093	Serine carboxypeptidase-like 18
TraesCS7B02G021500	-1.64071	0.00335231	Serine carboxypeptidase-like 18
TraesCS2D02G135700	-1.22889	0.000392237	Serine carboxypeptidase II-3
TraesCS2B02G157100	-1.37597	0.000113576	Serine carboxypeptidase II-3
TraesCS6D02G041700	-2.12681	0.000432835	Serine carboxypeptidase 3
TraesCS1B02G104500	-1.01374	0.0473628	Serine carboxypeptidase 2
TraesCS5D02G401300	-3.1178	0.010088	Senescence-specific cysteine protease SAG39
TraesCS7D02G531800	6.83985	1.2305e-17	Senescence-associated protein DIN1
TraesCS7B02G019600	1.97916	0.00493589	Senescence-associated protein DIN1
TraesCS2D02G387500	-1.62476	0.0342675	Senescence regulator
TraesCS3A02G422100	1.53137	1.7579e-06	Selenium-binding protein 1
TraesCS3A02G487500	1.15595	0.0128205	Scarecrow-like protein 3
TraesCS1B02G162100	2.8511	0.00427192	SAP domain
TraesCS5A02G558000	2.2228	0.000169382	Salt tolerance receptor-like cytoplasmic kinase 1
TraesCS2B02G100800	-2.69612	0.000305798	Salt stress-induced protein
TraesCS4D02G295200	1.17402	0.028427	Salicylic acid-binding protein 2
TraesCS2D02G449400	-2.42242	0.0121447	Salicylic acid-binding protein 2
TraesCS6B02G056100	1.33268	0.001248	S1 RNA binding domain
TraesCS6B02G092800	-2.65738	0.013498	S-(+)-linalool synthase
TraesCS6A02G067800	-2.703	0.0440101	S-(+)-linalool synthase
TraesCS6B02G090500	-3.09295	0.00153732	S-(+)-linalool synthase
TraesCS6B02G091500	-4.8548	0.0140364	S-(+)-linalool synthase
TraesCS6D02G065100	-5.17251	1.9224e-17	S-(+)-linalool synthase
TraesCS6D02G048600	-5.41264	0.0358924	S-(+)-linalool synthase
TraesCS6D02G065200	-6.56712	0.0230201	S-(+)-linalool synthase
TraesCS2B02G219100	1.38847	0.0115833	RuvB-like 2
TraesCS1B02G022400	-1.20783	0.0357191	Rust resistance kinase Lr10
TraesCS6D02G009100	1.72121	0.000939609	RuBisCO large subunit-binding protein subunit beta
TraesCS1A02G142000	1.16762	0.0154862	Rubisco accumulation factor 1
TraesCS6B02G298000	-1.25876	0.0295385	Rop guanine nucleotide exchange factor 14
TraesCS6A02G100800	-1.85694	0.0337966	RNA-binding protein L
TraesCS2D02G251000	2.80383	0.00604226	RNA-binding protein CP33
TraesCS2A02G249600	2.02344	0.000583342	RNA-binding protein CP33
TraesCS2B02G271300	1.33276	0.0292063	RNA-binding protein CP33
TraesCS6B02G113100	4.36655	0.00084852	RNA-binding KH domain-containing protein PEPPER
TraesCS2D02G455800	-1.1175	0.0378682	RING-H2 finger protein ATL80
TraesCS1A02G295900	1.7094	0.00950259	RING-H2 finger protein ATL3
TraesCS3D02G451600	2.53809	0.00469205	Ring finger domain
TraesCS2D02G101000	-2.63165	7.97004e-08	Ricin B-like lectin R40G3
TraesCS2D02G101100	-1.94862	0.00125495	Ricin B-like lectin R40G2
TraesCS2B02G118800	-2.03184	7.99591e-14	Ricin B-like lectin R40G2
TraesCS2A02G101700	-2.64617	3.01053e-09	Ricin B-like lectin R40G2
TraesCS5A02G416700	1.24104	0.012814	Ribosome-binding ATPase YchF
TraesCS1A02G402100	2.22092	0.0101514	Ribosome maturation factor RimM
TraesCS1B02G431200	1.5977	0.0344857	Ribosome maturation factor RimM
TraesCS5D02G002000	6.42086	0.0138452	Ribosome inactivating protein
TraesCS6D02G095500	1.3591	0.0399513	Ribosomal RNA small subunit methyltransferase H
TraesCS1B02G170100	3.05536	1.06073e-08	Ribonuclease T2 family
TraesCS1A02G152600	3.03965	1.60979e-08	Ribonuclease T2 family
TraesCS1D02G149700	2.88406	1.32071e-09	Ribonuclease T2 family
TraesCS5B02G099900	1.06853	0.0369379	Riboflavin synthase
TraesCS6B02G011300	3.34157	0.0203622	Rhodanese-like domain
TraesCS7A02G264800	-1.76198	0.000142321	Retinoblastoma-related protein 1
TraesCS7D02G265600	-2.09865	0.00522711	Retinoblastoma-related protein 1
TraesCS1B02G362200	-1.08677	0.0326908	Respiratory burst oxidase homolog protein F
TraesCS6B02G265700	-3.84809	0.00212393	Remorin, N-terminal region|PF03763
TraesCS3A02G104800	-2.14875	0.000584345	Receptor-like serine/threonine-protein kinase ALE2
TraesCS2B02G072300	-1.84416	0.00781198	Receptor-like protein 9b
TraesCS5D02G168900	1.49196	0.0498855	Receptor-like protein 44
TraesCS4A02G346100	7.91387	1.00294e-05	Receptor-like protein 2
TraesCS5B02G527000	1.7308	0.000107684	Receptor-like protein 2
TraesCS3A02G530200	1.00242	0.0116379	Receptor-like cytoplasmic kinase 176
TraesCS2A02G444000	-2.90421	0.0011589	Receptor protein kinase-like protein ZAR1
TraesCS2D02G013300	6.03824	0.0468185	Receptor kinase-like protein Xa21
TraesCS2D02G013200	4.63496	0.0409271	Receptor kinase-like protein Xa21
TraesCS2B02G617000	10.8885	2.66117e-13	Ras-related protein RABC1
TraesCS3A02G421700	1.72885	0.000208309	Ras-related protein RABC1
TraesCS7B02G287900	-2.9764	0.000581747	Ras-related protein RABA3
TraesCS3B02G179400	-1.18502	0.0405125	Ras-related protein Rab7
TraesCS7A02G191400	-2.248	0.000165736	Rac-like GTP-binding protein 4
TraesCS7D02G192400	-2.60243	3.93723e-07	Rac-like GTP-binding protein 4
TraesCS2B02G146000	4.66432	0.013428	Quinone-oxidoreductase QR2
TraesCS5A02G338600	4.71393	0.000527042	Putrescine hydroxycinnamoyltransferase
TraesCS6A02G331700	3.55519	0.0380948	Putative zinc- or iron-chelating domain
TraesCS2B02G454500	6.37406	3.73579e-17	Putative xyloglucan endotransglucosylase/hydrolase protein 13
TraesCS4B02G066800	1.5266	0.0159221	Putative rRNA methyltransferase YlbH
TraesCS1A02G389100	1.40532	0.0465725	Putative ribosome biogenesis protein C8F11.04
TraesCS4D02G268600	1.40948	0.0241585	Putative ribosomal large subunit pseudouridine synthase SVR1
TraesCS6D02G042800	-1.04474	0.0387546	Putative receptor-like protein kinase
TraesCS3B02G335200	1.64765	0.0369379	Putative pre-16S rRNA nuclease
TraesCS5D02G114400	-1.21674	0.00272712	Putative polyol transporter 1
TraesCS5A02G089300	1.59631	0.0273916	Putative pentatricopeptide repeat-containing protein
TraesCS6B02G160400	-1.561	0.00205149	Putative linoleate 9S-lipoxygenase 3
TraesCS6A02G132500	-1.86657	0.0117057	Putative linoleate 9S-lipoxygenase 3
TraesCS6A02G132200	-1.93281	0.0160578	Putative linoleate 9S-lipoxygenase 3
TraesCS2D02G485000	-2.18517	0.0371197	Putative G-type lectin S-receptor-like serine/threonine-protein kinase
TraesCS3A02G462900	2.73511	0.00010084	Putative glutaredoxin-C2
TraesCS5B02G100700	1.30315	0.0245132	Putative glutaredoxin-C14
TraesCS3A02G133600	2.03784	0.0029002	Putative general negative regulator of transcription C16C9.04c
TraesCS2D02G311900	-2.95075	0.00598511	Putative F-box/LRR-repeat protein 23
TraesCS6D02G101500	1.76	0.0256034	Putative F-box/FBD/LRR-repeat protein
TraesCS7A02G304800	-1.48123	0.00336715	Putative F-box protein PP2-B8
TraesCS7B02G205100	-2.16767	0.0179795	Putative F-box protein PP2-B8
TraesCS3B02G321300	2.13748	0.00690857	Putative disease resistance RPP13-like protein 1
TraesCSU02G060600	-1.83012	0.00877636	Putative disease resistance RPP13-like protein 1
TraesCS2B02G018500	-2.66568	7.28778e-09	Putative disease resistance protein RGA4
TraesCS6D02G396800	2.4896	0.00768735	Putative disease resistance protein RGA1
TraesCS7B02G460100	-1.61075	0.0102442	Putative cysteine-rich receptor-like protein kinase 39
TraesCS2D02G203200	-1.6862	0.0195727	Putative cysteine-rich receptor-like protein kinase 20
TraesCS1B02G381000	1.11276	0.00745523	Putative carbamate hydrolase RutD
TraesCS4B02G325600	4.90705	9.70836e-05	Putative AP2/ERF and B3 domain-containing protein
TraesCS2A02G559200	-1.00345	0.0286043	Putative 1-phosphatidylinositol-3-phosphate 5-kinase FAB1D
TraesCS2A02G311200	-1.32449	0.00478186	Putative 12-oxophytodienoate reductase 11
TraesCS5A02G247800	-1.84671	4.76117e-07	Purine permease 3
TraesCS3A02G526800	3.79053	0.038341	Pumilio homolog 1
TraesCS3D02G275300	-1.48045	0.00115817	Pseudo histidine-containing phosphotransfer protein 1
TraesCS4B02G131700	-1.83991	6.79527e-05	Protein ZINC INDUCED FACILITATOR-LIKE 1
TraesCS2A02G357000	2.27116	0.00323678	Protein WHAT'S THIS FACTOR 1
TraesCS1D02G417900	2.57477	1.09161e-09	Protein WHAT'S THIS FACTOR 1
TraesCS1B02G440200	2.1823	6.38936e-07	Protein WHAT'S THIS FACTOR 1
TraesCS1A02G410300	1.9499	3.49791e-07	Protein WHAT'S THIS FACTOR 1
TraesCS5A02G482100	-8.50484	1.53098e-06	Protein trichome birefringence-like 19
TraesCS1B02G059900	1.40765	0.00690852	Protein trichome birefringence-like 11
TraesCS6D02G303000	-2.32618	0.00103214	Protein trichome birefringence
TraesCS6B02G116900	2.33689	0.0239656	Protein TRI1
TraesCS5D02G115900	1.7235	0.0451194	Protein TRI1
TraesCS2A02G357100	5.64093	7.92273e-09	Protein TOO MANY MOUTHS
TraesCS4A02G095300	1.22934	0.0323125	Protein TOC75
TraesCS5A02G204900	-1.18166	0.00168949	Protein TIFY 6b
TraesCS4A02G235300	-3.25273	7.35895e-11	Protein tas
TraesCS2D02G174500	-1.79661	0.0189057	Protein STRUBBELIG-RECEPTOR FAMILY 6
TraesCS2B02G193000	-2.50764	0.0234802	Protein STRUBBELIG-RECEPTOR FAMILY 6
TraesCS2D02G569700	3.26321	0.000190387	Protein STAY-GREEN LIKE
TraesCS6D02G359300	1.63476	0.0128205	Protein SRG1
TraesCS3D02G288100	-2.92581	0.000583342	Protein SODIUM POTASSIUM ROOT DEFECTIVE 2
TraesCS1A02G304000	5.50166	1.05937e-22	Protein SCARECROW 2
TraesCSU02G115900	-6.70101	0.00633678	Protein S40-7
TraesCS2D02G266500	-3.79177	3.45546e-06	Protein S40-6
TraesCS2A02G256200	-3.79559	2.51037e-06	Protein S40-6
TraesCS2B02G286300	-3.88121	3.02225e-21	Protein S40-6
TraesCS1A02G262300	1.14244	0.000589047	Protein root UVB sensitive 6
TraesCS2D02G134200	-2.61299	0.0311434	Protein RICE FLOWERING LOCUS T 1
TraesCS2A02G132300	-2.85013	0.00335231	Protein RICE FLOWERING LOCUS T 1
TraesCS7B02G180100	-4.62279	0.00144776	Protein RGF1 INDUCIBLE TRANSCRIPTION FACTOR 1
TraesCS3A02G347800	1.28315	0.0355768	Protein RETICULATA-RELATED 6
TraesCS7B02G185600	-2.23271	0.0400284	Protein RER1A
TraesCS4B02G337600	4.16964	1.0511e-07	Protein REDUCED WALL ACETYLATION 4
TraesCS1A02G419200	-1.12104	0.0464911	Protein RADIALIS-like 3
TraesCS1D02G426800	-1.8995	0.00324911	Protein RADIALIS-like 2
TraesCS1A02G419100	-2.32713	0.018335	Protein RADIALIS-like 2
TraesCS5A02G391200	-1.15907	0.00618881	Protein PYRICULARIA ORYZAE RESISTANCE 21
TraesCS2A02G288800	-2.11475	2.08401e-11	Protein PYRICULARIA ORYZAE RESISTANCE 21
TraesCS1A02G427200	4.55158	0.0381519	Protein PLASTID TRANSCRIPTIONALLY ACTIVE 14
TraesCS3B02G339200	1.45182	0.0429003	Protein PLASTID TRANSCRIPTIONALLY ACTIVE 12
TraesCS3A02G393900	2.56263	0.000193211	Protein PLASTID TRANSCRIPTIONALLY ACTIVE 10
TraesCS3D02G387600	2.4481	3.52844e-06	Protein PLASTID TRANSCRIPTIONALLY ACTIVE 10
TraesCS3B02G425900	1.95329	0.0390139	Protein PLASTID TRANSCRIPTIONALLY ACTIVE 10
TraesCS7B02G315800	-2.50086	1.30238e-07	Protein PHOSPHATE STARVATION RESPONSE 3
TraesCS7D02G409100	-3.59879	1.53463e-27	Protein PHOSPHATE STARVATION RESPONSE 3
TraesCS7A02G415800	-4.31883	3.1423e-21	Protein PHOSPHATE STARVATION RESPONSE 3
TraesCS1B02G029900	-3.95836	0.0134889	Protein PHLOEM PROTEIN 2-LIKE A1
TraesCS2D02G492800	1.44657	0.0207108	Protein OXIDATIVE STRESS 3
TraesCS1A02G343700	-1.65792	0.0102469	Protein OXIDATIVE STRESS 3
TraesCS1D02G345500	-1.68118	0.000227075	Protein OXIDATIVE STRESS 3
TraesCS1D02G408800	-1.07851	0.0185353	Protein of unknown function
TraesCS1B02G199500	2.16133	0.0380535	Protein of unknown function, DUF538
TraesCS1D02G184600	1.52761	0.00488578	Protein of unknown function, DUF538
TraesCS4A02G441900	7.91179	0.000242924	Protein of unknown function (DUF674)
TraesCS7A02G255700	3.09091	0.00252134	Protein of unknown function (DUF568)
TraesCS2A02G550900	-1.32137	0.00190658	Protein of unknown function (DUF3755)
TraesCS3D02G436000	1.65867	0.0191082	Protein of unknown function (DUF3754)
TraesCS2A02G559600	1.05858	0.0143268	Protein of unknown function (DUF3727)
TraesCS5D02G024300	2.31273	0.013328	Protein of unknown function (DUF3615)
TraesCS3B02G319800	11.7865	1.05206e-18	Protein of unknown function (DUF295)
TraesCS3B02G320000	11.7687	1.12192e-18	Protein of unknown function (DUF295)
TraesCS3B02G319900	11.76	1.27498e-18	Protein of unknown function (DUF295)
TraesCS3B02G319700	11.5867	6.06912e-18	Protein of unknown function (DUF295)
TraesCSU02G136600	11.4737	2.92906e-17	Protein of unknown function (DUF295)
TraesCSU02G258600	8.58161	7.87953e-08	Protein of unknown function (DUF295)
TraesCS3D02G459500	6.87546	0.0106925	Protein of unknown function (DUF295)
TraesCS6B02G271400	-2.95598	0.000253802	Protein of unknown function (DUF295)
TraesCS3A02G499600	6.40976	0.0465725	Protein of unknown function (DUF2921)
TraesCS3D02G390800	12.645	0.0423259	Protein of unknown function (DUF1685)
TraesCS3D02G142200	1.84118	0.000708948	Protein of unknown function (DUF1677)
TraesCS3B02G267200	6.92106	1.82016e-06	Protein of unknown function (DUF1668)
TraesCS3B02G159200	-1.70861	0.00882511	Protein of unknown function (DUF1668)
TraesCS4A02G359200	1.62072	0.0186425	Protein of unknown function (DUF1618)
TraesCS3B02G283100	1.40123	0.00114223	Protein of unknown function (DUF1618)
TraesCS5D02G080200	-7.12308	1.05239e-06	Protein of unknown function (DUF1618)
TraesCS2B02G364100	-1.60788	0.000227075	Protein of unknown function (DUF1195)
TraesCS5D02G160000	-1.98635	0.0212173	Protein OCTOPUS-like
TraesCS6A02G219800	1.06769	0.0178015	Protein NUCLEAR FUSION DEFECTIVE 5
TraesCS5D02G157200	1.4108	0.0012872	Protein NUCLEAR FUSION DEFECTIVE 4
TraesCS5A02G152000	1.07079	0.044947	Protein NUCLEAR FUSION DEFECTIVE 4
TraesCS6D02G246500	4.26655	0.000497422	Protein NRT1/ PTR FAMILY 8.3
TraesCS6A02G267800	3.96476	0.0194269	Protein NRT1/ PTR FAMILY 8.3
TraesCS6A02G268500	2.92477	0.0014152	Protein NRT1/ PTR FAMILY 8.3
TraesCS6A02G267700	2.15758	0.00264131	Protein NRT1/ PTR FAMILY 8.3
TraesCS6B02G295600	1.80218	0.0323496	Protein NRT1/ PTR FAMILY 8.3
TraesCS7B02G283800	-1.67704	0.000343379	Protein NRT1/ PTR FAMILY 8.3
TraesCS7A02G381700	-2.67589	0.000102854	Protein NRT1/ PTR FAMILY 8.3
TraesCS5B02G245300	-3.02744	0.00310594	Protein NRT1/ PTR FAMILY 8.3
TraesCS3B02G069100	-1.21204	0.01645	Protein NRT1/ PTR FAMILY 8.1
TraesCS7D02G297000	-1.68166	0.00488578	Protein NRT1/ PTR FAMILY 6.3
TraesCS7B02G201900	-1.8255	0.00385757	Protein NRT1/ PTR FAMILY 6.3
TraesCS7A02G301700	-2.02213	0.0380826	Protein NRT1/ PTR FAMILY 6.3
TraesCS1B02G038700	-1.6318	0.0001124	Protein NRT1/ PTR FAMILY 6.2
TraesCS5A02G485300	-2.32654	1.61193e-05	Protein NRT1/ PTR FAMILY 5.7
TraesCS2D02G576000	-4.10414	0.00956745	Protein NRT1/ PTR FAMILY 5.13
TraesCS1B02G279900	-1.48192	0.00756532	Protein NRT1/ PTR FAMILY 5.10
TraesCS3A02G382600	-1.48366	0.0101835	Protein NRT1/ PTR FAMILY 5.10
TraesCS5D02G355900	-1.06568	0.019739	Protein NLP1
TraesCS3D02G544700	1.59454	0.0194112	Protein NETWORKED 2A
TraesCS4A02G029000	-1.71078	0.0344857	Protein NETWORKED 1D
TraesCS5D02G387100	-1.54224	0.00402514	Protein NETWORKED 1B
TraesCS3A02G042700	5.08755	0.00439716	Protein NEGATIVE REGULATOR OF RESISTANCE
TraesCS1D02G240200	2.64796	0.00464081	Protein MAINTENANCE OF MERISTEMS
TraesCS3D02G334200	-1.40016	0.00566136	Protein LURP-one-related 8
TraesCS5D02G066200	3.92884	0.00685266	Protein LIKE COV 1
TraesCS3B02G309600	1.15764	0.00938975	Protein IQ-domain 26
TraesCS4A02G103900	-1.34287	0.0165549	Protein IN2-1 homolog B
TraesCS4D02G201100	-1.41051	0.00406579	Protein IN2-1 homolog B
TraesCS4B02G200100	-1.57156	0.00115817	Protein IN2-1 homolog B
TraesCS4A02G103800	-1.63939	0.00511194	Protein IN2-1 homolog B
TraesCS4D02G201200	-1.66319	0.0341246	Protein IN2-1 homolog B
TraesCS4B02G200000	-1.93273	0.00792491	Protein IN2-1 homolog B
TraesCS7D02G111600	-4.56112	0.00385902	Protein HEADING DATE 3A
TraesCS6D02G062300	2.54424	0.0230568	Protein H2A.6
TraesCS2D02G485100	-7.02013	0.00013921	Protein FLOWERING LOCUS T
TraesCS4D02G130600	-2.84334	2.37019e-12	Protein DWARF 53
TraesCS4A02G182800	-3.07927	9.93113e-09	Protein DWARF 53
TraesCS4B02G135800	-3.33076	4.11413e-07	Protein DWARF 53
TraesCS7D02G442500	-1.43767	0.0103747	Protein DUF642 L-GALACTONO-1,4-LACTONE-RESPONSIVE GENE 2
TraesCS3A02G407300	6.35864	0.0355	Protein DMP7
TraesCS2A02G141700	2.15198	5.09135e-05	Protein DMP2
TraesCS7D02G073600	1.31053	0.0131472	Protein DJ-1 homolog C
TraesCS4D02G098400	1.51192	0.00768735	Protein disulfide-isomerase
TraesCS4A02G214200	1.2024	0.00844993	Protein disulfide-isomerase
TraesCS6B02G261500	1.06399	0.00207043	Protein disulfide isomerase-like 5-3
TraesCS7A02G131600	-4.0792	3.10758e-20	Protein DETOXIFICATION 35
TraesCS7D02G130800	-4.73594	1.41296e-06	Protein DETOXIFICATION 35
TraesCS7D02G129700	1.32587	0.000424857	Protein DETOXIFICATION 27
TraesCS5A02G142000	-1.42309	0.0329851	Protein DETOXIFICATION 21
TraesCS6D02G332800	2.06089	0.0219809	Protein DETOXIFICATION 19
TraesCS2B02G163300	1.28133	0.000779976	Protein DETOXIFICATION 19
TraesCS7A02G554500	-1.86282	0.0196749	Protein DETOXIFICATION 16
TraesCS3B02G298700	1.62466	0.0243609	Protein DETOXIFICATION 12
TraesCS7B02G264800	2.02109	0.00124688	Protein CYTOKININ-RESPONSIVE GATA TRANSCRIPTION FACTOR 1
TraesCS7A02G363100	1.63291	0.0268997	Protein CYTOKININ-RESPONSIVE GATA TRANSCRIPTION FACTOR 1
TraesCS3A02G489100	1.22345	0.0155821	Protein CYSTEINE-RICH TRANSMEMBRANE MODULE 12
TraesCS6B02G065300	1.62839	0.0424315	Protein CHLORORESPIRATORY REDUCTION 6
TraesCS1B02G444000	-2.007	0.01104	Protein CHLOROPLAST VESICULATION
TraesCS6B02G206000	-2.02767	0.01034	Protein CADMIUM TOLERANCE 4
TraesCS6D02G166000	-2.76663	0.017778	Protein CADMIUM TOLERANCE 4
TraesCS6D02G058700	3.14883	0.00132876	Protein BTR1
TraesCS5B02G379900	3.74253	0.0306683	Protein ASPARTIC PROTEASE IN GUARD CELL 2
TraesCS3B02G135800	3.126	0.00264282	Protein argonaute 18
TraesCS6B02G281100	3.15854	0.00324911	Protein ALTERED PHOSPHATE STARVATION RESPONSE 1
TraesCS6B02G070900	3.59777	0.0224088	Protein ALP1-like
TraesCS6B02G089500	2.0056	0.0132414	Protein ACCUMULATION AND REPLICATION OF CHLOROPLASTS 6
TraesCS5D02G259600	2.71764	0.0177843	Protease 2
TraesCS2D02G403800	-2.10397	0.0412769	Prolyl endopeptidase
TraesCS2B02G424500	-2.29194	0.00130872	Prolyl endopeptidase
TraesCS1D02G336300	-2.3183	0.0010311	Proline iminopeptidase
TraesCS4A02G344900	6.02205	1.24133e-11	Prohibitin-2
TraesCS3B02G127200	-2.05471	0.0233269	Profilin
TraesCS2A02G330000	-1.4069	0.00546792	Probably inactive leucine-rich repeat receptor-like protein kinase
TraesCS3A02G495400	2.12207	0.00505758	Probably inactive leucine-rich repeat receptor-like protein kinase
TraesCS4B02G059500	1.73873	0.0147417	Probable zinc metalloprotease EGY3
TraesCSU02G038900	4.40339	0.00306087	Probable xyloglucan glycosyltransferase 3
TraesCS3D02G010500	3.85209	0.00953864	Probable xyloglucan glycosyltransferase 3
TraesCS3B02G000600	3.77369	0.00625594	Probable xyloglucan glycosyltransferase 3
TraesCS1A02G195900	-1.41475	0.0160578	Probable xyloglucan endotransglucosylase/hydrolase protein 28
TraesCS2D02G262100	1.62133	1.14568e-05	Probable WRKY transcription factor 57
TraesCS2A02G182700	-1.35759	0.00703703	Probable WRKY transcription factor 3
TraesCS3D02G087500	-1.70152	0.000165736	Probable uridine nucleosidase 2
TraesCS5B02G193100	-1.16956	0.00480333	Probable trehalose-phosphate phosphatase 7
TraesCS5D02G075600	-1.82019	0.043399	Probable transcription factor KAN4
TraesCS3B02G200500	2.18542	0.0132227	Probable transcription factor At5g28040
TraesCS1B02G077000	-2.08724	0.00311447	Probable sugar phosphate/phosphate translocator At5g05820
TraesCS6B02G270400	7.2917	0.00910401	Probable serine/threonine-protein kinase WNK4
TraesCS7D02G381900	1.31782	0.000526156	Probable serine/threonine-protein kinase PBL19
TraesCS7A02G385300	1.25185	0.0255378	Probable serine/threonine-protein kinase PBL19
TraesCS6B02G033300	2.0327	0.0356833	Probable serine/threonine-protein kinase PBL15
TraesCS6D02G027700	1.83617	0.0204039	Probable serine/threonine-protein kinase PBL15
TraesCS4B02G263300	-1.37787	0.0298476	Probable serine acetyltransferase 4
TraesCS5B02G275700	4.38886	2.52261e-11	Probable sarcosine oxidase
TraesCS5B02G275600	4.03859	0.000198888	Probable sarcosine oxidase
TraesCS5D02G283800	3.8352	3.1327e-12	Probable sarcosine oxidase
TraesCS5A02G276300	3.55499	5.04849e-05	Probable sarcosine oxidase
TraesCS5D02G283600	3.35152	2.10918e-07	Probable sarcosine oxidase
TraesCS2A02G334100	3.34522	0.00377875	Probable RNA-dependent RNA polymerase 2
TraesCS2A02G319600	3.33088	0.000621601	Probable RNA-dependent RNA polymerase 2
TraesCS2D02G328300	2.31997	0.00255641	Probable RNA-dependent RNA polymerase 2
TraesCS2D02G328100	1.36501	0.047344	Probable RNA-dependent RNA polymerase 2
TraesCS5A02G253000	1.52467	0.0194944	Probable ribosomal RNA small subunit methyltransferase B
TraesCS2A02G575400	1.42768	0.00415037	Probable ribosomal protein S11
TraesCS3D02G431100	-3.06475	0.0157282	Probable protein S-acyltransferase 7
TraesCS7A02G143200	-1.16655	0.0138685	Probable protein phosphatase 2C 54
TraesCS3B02G331500	-3.0216	0.0427518	Probable protein ABIL5
TraesCS4B02G139700	-1.48006	0.0379796	Probable proline transporter 2
TraesCS5B02G443900	2.18315	0.0103367	Probable polyol transporter 6
TraesCS7D02G016300	-1.12658	0.00436802	Probable polygalacturonase
TraesCS6D02G297600	-1.67459	0.0243341	Probable pectin methyltransferase QUA2
TraesCS4A02G048300	-1.65265	0.013328	Probable N-acetyltransferase HLS1
TraesCS3A02G321400	-1.16572	0.000847118	Probable myosin-binding protein 4
TraesCS3B02G287100	-2.40033	0.00135767	Probable methyltransferase TCM_000336
TraesCS5D02G418500	-1.38412	0.0449502	Probable methyltransferase PMT28
TraesCS7B02G286500	2.13074	0.000328886	Probable methyltransferase PMT27
TraesCS1B02G213600	-1.28089	0.0193273	Probable methyltransferase PMT21
TraesCS1D02G202300	-1.66776	0.00010351	Probable methyltransferase PMT21
TraesCS2D02G496300	-1.8034	0.0317318	Probable LRR receptor-like serine/threonine-protein kinase
TraesCS6D02G271500	-1.19652	0.00463335	Probable LRR receptor-like serine/threonine-protein kinase
TraesCS2D02G571100	8.35177	3.68728e-06	Probable LRR receptor-like serine/threonine-protein kinase
TraesCS3B02G052600	-1.76823	0.00913696	Probable LRR receptor-like serine/threonine-protein kinase
TraesCS2A02G418300	1.98445	8.92822e-06	Probable LRR receptor-like serine/threonine-protein kinase
TraesCS3D02G328700	3.37733	0.00910401	Probable LRR receptor-like serine/threonine-protein kinase
TraesCS7A02G246200	1.37888	0.00874985	Probable lipoxygenase 8
TraesCS7D02G244800	1.21076	0.0223295	Probable lipoxygenase 8
TraesCS2A02G440600	-2.32082	5.04447e-05	Probable lipid transfer
TraesCS2B02G460500	-2.64735	0.0169893	Probable lipid transfer
TraesCS2A02G440500	-3.88249	0.0334662	Probable lipid transfer
TraesCS2D02G438200	-3.9023	0.00404859	Probable lipid transfer
TraesCS2B02G460700	-3.98238	0.0102044	Probable lipid transfer
TraesCSU02G187200	-4.10202	1.27628e-10	Probable lipid transfer
TraesCS5B02G076100	-4.10397	3.5295e-05	Probable lipid transfer
TraesCS7B02G026200	-4.23758	0.0309262	Probable lipid transfer
TraesCS2D02G438400	-4.30476	0.00289628	Probable lipid transfer
TraesCS2A02G440300	-5.02327	1.41296e-06	Probable lipid transfer
TraesCS5B02G076200	-5.14854	2.38311e-10	Probable lipid transfer
TraesCS2D02G438300	-5.30332	7.13075e-07	Probable lipid transfer
TraesCS2B02G460900	-6.82836	0.00386485	Probable lipid transfer
TraesCS5A02G070300	-6.8335	3.65558e-06	Probable lipid transfer
TraesCSU02G169000	-7.17163	0.00658354	Probable lipid transfer
TraesCS5A02G070400	-8.8357	5.47736e-08	Probable lipid transfer
TraesCS6D02G075800	-6.47341	0.0369379	Probable L-gulonolactone oxidase 6
TraesCS5D02G526800	8.39458	0.00117428	Probable leucine-rich repeat receptor-like protein kinase
TraesCS3A02G470600	-5.32569	4.25948e-09	Probable jasmonic acid carboxyl methyltransferase 1
TraesCS2D02G512100	-4.21386	0.0143579	Probable isoaspartyl peptidase/L-asparaginase 2
TraesCS7B02G269900	2.4209	8.99833e-14	Probable inositol oxygenase
TraesCS7A02G357800	1.85297	1.46319e-08	Probable inositol oxygenase
TraesCS7D02G364900	1.27071	0.00500964	Probable inositol oxygenase
TraesCS3B02G172400	1.3916	0.00324911	Probable indole-3-acetic acid-amido synthetase GH3.12
TraesCS4B02G171300	-1.54905	0.0170906	Probable inactive receptor kinase
TraesCS4D02G173400	-1.6636	0.00932849	Probable inactive receptor kinase
TraesCS4A02G064200	-1.8049	0.0253212	Probable inactive receptor kinase
TraesCS3A02G230200	-2.88508	0.0168807	Probable glycosyltransferase
TraesCS3D02G473600	1.51221	0.00180567	Probable glycerol-3-phosphate dehydrogenase [NAD(+)] 1
TraesCS3B02G173200	-2.70597	0.00563712	Probable glycerol-3-phosphate acyltransferase 3
TraesCS3D02G483000	7.25855	0.00537632	Probable glutathione S-transferase
TraesCS7A02G034300	3.44812	0.00723814	Probable glutathione S-transferase GSTU6
TraesCS7A02G477900	1.20973	0.0482343	Probable glutathione S-transferase GSTU6
TraesCS5B02G426400	-1.07225	0.00567965	Probable glutathione S-transferase GSTU1
TraesCS5B02G429500	2.38573	0.000619135	Probable glutamate carboxypeptidase PLA3
TraesCS3A02G276700	-1.0846	0.00275528	Probable glutamate carboxypeptidase LAMP1
TraesCS7B02G246800	-2.55675	0.00069137	Probable gamma-aminobutyrate transaminase 3
TraesCS6B02G342100	-2.091	0.0448356	Probable galacturonosyltransferase-like 8
TraesCS4D02G188700	-2.08767	0.037225	Probable galacturonosyltransferase-like 7
TraesCS5D02G271300	-2.55029	0.00194041	Probable galactinol--sucrose galactosyltransferase 2
TraesCS7A02G236500	2.58348	2.70765e-05	Probable galactinol--sucrose galactosyltransferase 1
TraesCS3A02G076300	-6.55856	0.0295504	Probable folate-biopterin transporter 8
TraesCS1A02G243000	-1.48117	0.0104633	Probable folate-biopterin transporter 7
TraesCS1A02G373200	1.82393	0.027678	Probable E3 ubiquitin-protein ligase HIP1
TraesCS7A02G284800	1.16207	0.0089466	Probable E3 ubiquitin-protein ligase HERC1
TraesCS7D02G554500	1.95896	0.0267306	Probable E3 ubiquitin-protein ligase ATL45
TraesCS6A02G122300	1.21801	0.0391072	Probable diaminopimelate decarboxylase
TraesCS5B02G348300	-3.11133	0.00511903	Probable cytokinin riboside 5'-monophosphate phosphoribohydrolase LOGL9
TraesCS2A02G142300	-1.25982	0.00107684	Probable cytochrome P450 312a1
TraesCS3B02G317600	1.37606	0.00266115	Probable complex I intermediate-associated protein 30
TraesCS5B02G209800	-1.60111	0.0299798	Probable cinnamyl alcohol dehydrogenase 8B
TraesCS7D02G328300	-1.78062	0.0421225	Probable cinnamyl alcohol dehydrogenase 5
TraesCS7B02G232400	-2.84268	0.00276782	Probable cinnamyl alcohol dehydrogenase 5
TraesCS3A02G244600	1.13068	0.007578	Probable choline kinase 2
TraesCS5B02G240800	-1.20145	0.0214491	Probable carboxylesterase 7
TraesCS7B02G058600	3.45764	0.0369379	Probable carboxylesterase 18
TraesCS6B02G343600	-2.86295	2.6668e-08	Probable carboxylesterase 15
TraesCS5D02G238700	2.23792	0.00350512	Probable calcium-binding protein CML45
TraesCS5A02G229000	1.96275	0.0285913	Probable calcium-binding protein CML45
TraesCS5B02G227700	1.64701	0.0112383	Probable calcium-binding protein CML45
TraesCS1A02G134000	-1.66	0.0285913	Probable calcium-binding protein CML18
TraesCSU02G113400	6.96859	4.54381e-16	Probable BOI-related E3 ubiquitin-protein ligase 3
TraesCS4D02G252100	-1.38439	0.0235994	Probable beta-D-xylosidase 7
TraesCS3A02G426700	-2.58384	3.67044e-05	Probable auxin efflux carrier component 5a
TraesCS7B02G095500	-3.2351	0.0233731	Probable auxin efflux carrier component 1c
TraesCS7A02G190600	-7.35072	0.000283008	Probable auxin efflux carrier component 1c
TraesCS5A02G518300	-1.20131	0.0473628	Probable aquaporin TIP4-1
TraesCS4D02G344300	-1.56371	0.00105202	Probable aquaporin TIP4-1
TraesCS3A02G535300	-1.71138	0.000197123	Probable aquaporin TIP1-2
TraesCS3B02G608500	-2.81919	0.00187584	Probable aquaporin TIP1-2
TraesCS2D02G376000	-1.868	3.7788e-06	Probable aquaporin PIP2-3
TraesCS2B02G396700	-2.14277	8.07308e-09	Probable aquaporin PIP2-3
TraesCS2B02G396800	-2.37073	1.72051e-08	Probable aquaporin PIP2-3
TraesCS2A02G379800	-2.40143	2.57509e-10	Probable aquaporin PIP2-3
TraesCS2A02G379900	-2.91674	6.41652e-07	Probable aquaporin PIP2-3
TraesCS2D02G376100	-3.22121	3.22367e-11	Probable aquaporin PIP2-3
TraesCS6D02G212900	-2.09004	3.90706e-08	Probable aquaporin PIP2-2
TraesCS6A02G222100	-2.2446	2.87214e-06	Probable aquaporin PIP2-2
TraesCS6B02G259000	-2.57594	1.22944e-13	Probable aquaporin PIP2-2
TraesCS7D02G162100	2.11776	0.0387546	Probable apyrase 3
TraesCS2D02G331800	-1.25385	0.0441654	Probable amino acid permease 7
TraesCS2D02G026300	2.22446	0.038952	Probable amidase
TraesCS2B02G035200	1.8454	1.6977e-05	Probable amidase
TraesCS2B02G036100	1.74349	0.0312154	Probable amidase
TraesCS2A02G587900	-1.02918	0.0244088	Probable allantoinase
TraesCS2B02G595300	-1.41344	0.0326893	Probable allantoinase
TraesCS2D02G565300	-1.48666	0.000775283	Probable allantoinase
TraesCS5A02G496900	1.15347	0.0068527	Probable adenylate kinase 1
TraesCS2D02G182700	-1.22246	0.028427	Probable 6-phosphogluconolactonase 2
TraesCS2B02G201700	-1.92089	0.000632336	Probable 6-phosphogluconolactonase 2
TraesCS4A02G025300	3.75045	0.00013239	Probable 3-ketoacyl-CoA synthase 20
TraesCS3B02G310300	1.1975	5.48989e-05	Probable 3-hydroxyisobutyrate dehydrogenase-like 1
TraesCS7A02G462900	1.1121	0.0203965	Probable 3-hydroxyisobutyrate dehydrogenase
TraesCS1D02G392500	-2.81186	0.000127922	Probable 1-deoxy-D-xylulose-5-phosphate synthase 2
TraesCS1B02G434500	1.30815	0.0343058	pre-rRNA 2'-O-ribose RNA methyltransferase
TraesCS1B02G366600	1.05742	0.00298497	Pre-mRNA cleavage factor Im 25 kDa subunit 2
TraesCS3B02G091400	-5.56768	4.44354e-19	Premnaspirodiene oxygenase
TraesCS3D02G077400	-7.98919	8.1342e-05	Premnaspirodiene oxygenase
TraesCS3A02G363600	4.19255	0.000837156	PRA1 family protein A1
TraesCS1B02G078800	1.50969	0.00112447	PPR repeat
TraesCS6B02G164900	-1.00873	0.000915453	Polyubiquitin
TraesCS5B02G080200	-1.03543	0.0258933	Polyubiquitin
TraesCS6B02G140600	-1.07312	0.00946387	Polyubiquitin
TraesCS2A02G408200	-1.11991	0.0124226	Polyubiquitin
TraesCS6B02G148000	-1.14344	0.00627522	Polyubiquitin
TraesCS6A02G119700	-1.14507	0.00913696	Polyubiquitin
TraesCS7A02G453500	-1.15966	0.0151366	Polyubiquitin
TraesCS6A02G136700	-1.1612	0.000198888	Polyubiquitin
TraesCSU02G018900	-1.16231	0.000637759	Polyubiquitin
TraesCS7D02G442700	-1.21279	4.28974e-05	Polyubiquitin
TraesCS6A02G087700	-1.2642	0.00039463	Polyubiquitin
TraesCSU02G018500	-1.26442	0.000589047	Polyubiquitin
TraesCS7A02G453300	-1.29418	0.000329076	Polyubiquitin
TraesCS6A02G087200	-1.32509	0.00906634	Polyubiquitin
TraesCS7B02G354200	-1.3346	2.97603e-05	Polyubiquitin
TraesCS7B02G354100	-1.33706	6.81157e-07	Polyubiquitin
TraesCS7D02G443100	-1.34661	0.00076088	Polyubiquitin
TraesCS6A02G112400	-1.36687	0.00465851	Polyubiquitin
TraesCS6D02G109600	-1.401	6.27343e-07	Polyubiquitin
TraesCS7A02G453600	-1.43323	0.000133892	Polyubiquitin
TraesCS6B02G110300	-1.53467	0.0100015	Polyubiquitin
TraesCS6A02G087800	-1.63158	0.0336801	Polyubiquitin
TraesCS5A02G093200	1.21621	0.0111269	Polyprotein of EF-Ts
TraesCS5D02G105500	1.14226	0.00952698	Polyprotein of EF-Ts
TraesCS2B02G491400	6.73302	0.010621	Polyphenol oxidase
TraesCS5B02G106900	-1.22399	0.00648283	Polyol transporter 5
TraesCS4A02G042100	-3.27552	0.00063185	Polyol transporter 5
TraesCS3D02G142500	2.67725	0.00658749	Polyketide cyclase / dehydrase and lipid transport
TraesCS1A02G012600	-2.67696	0.00281063	Polygalacturonase inhibitor 2
TraesCS2D02G549200	-2.02962	0.00333281	Polyamine oxidase 5
TraesCS6B02G228100	2.23169	1.16842e-05	Polyadenylate-binding protein RBP47
TraesCS1D02G040100	2.16564	0.00427192	Poly [ADP-ribose] polymerase 1
TraesCS5D02G379800	-1.40691	0.0169693	Plasma-membrane choline transporter
TraesCS7D02G147500	2.68279	0.0280964	Plant protein of unknown function (DUF868)
TraesCS1A02G180000	2.96795	0.000360723	Plant invertase/pectin methylesterase inhibitor
TraesCS2D02G269100	-2.02511	0.0213053	Plant calmodulin-binding domain
TraesCS1D02G400000	2.16614	0.00397741	Pirin-like protein
TraesCSU02G109700	-7.41455	0.00281728	Phytyl ester synthase 2
TraesCS5D02G137900	3.39336	0.0249048	Phytosulfokines 2; Contains: RecName: Full
TraesCS5A02G130400	1.19341	0.0319055	Phytosulfokines 2; Contains: RecName: Full
TraesCS5D02G365100	-2.75591	0.038895	Phytoene synthase 3
TraesCS1B02G404500	1.26884	0.0333924	Photosystem II reaction center protein Z
TraesCS2D02G021000	1.15527	0.042828	Photosystem II D2 protein
TraesCS6D02G079500	1.11373	0.00189767	Photosystem II D2 protein
TraesCS6B02G312900	4.32401	0.00107204	Photosystem I chlorophyll a/b-binding protein 5
TraesCS6D02G084500	-1.96887	0.0214937	Phosphopantetheine adenylyltransferase 2
TraesCS4B02G023800	-1.99943	0.00579495	Phosphomethylpyrimidine synthase
TraesCS4D02G021400	-2.56655	0.000929347	Phosphomethylpyrimidine synthase
TraesCS4A02G290400	-3.15705	0.000240704	Phosphomethylpyrimidine synthase
TraesCS7D02G344700	-1.61156	0.00123306	Phosphomannomutase/phosphoglucomutase
TraesCS7B02G468200	6.94321	0.00336148	Phospholipase D alpha 2
TraesCS7D02G531300	6.50349	0.0130302	Phospholipase D alpha 2
TraesCS1D02G035800	6.4668	0.028331	Phospholipase D alpha 2
TraesCS7D02G531200	3.73293	0.00280804	Phospholipase D alpha 2
TraesCS4A02G338500	6.9435	0.00144971	Phospholipase D alpha 1
TraesCS1B02G367800	1.86745	0.0119938	Phospholipase A1-II 7
TraesCS1B02G367500	1.85206	1.47814e-07	Phospholipase A1-II 7
TraesCS1B02G367700	1.7134	1.66416e-06	Phospholipase A1-II 7
TraesCS1D02G071800	-1.79061	0.00799154	Phosphoinositide phospholipase C 2
TraesCS1A02G069300	-2.38073	3.7788e-06	Phosphoinositide phospholipase C 2
TraesCS1A02G431500	-1.01353	0.031022	Phosphoglucan phosphatase LSF1
TraesCS3D02G258900	-1.04898	0.00965547	Phosphoethanolamine N-methyltransferase 1
TraesCS2B02G398900	-2.56577	0.0307973	Phosphoenolpyruvate carboxylase kinase 1
TraesCS3D02G150500	-1.1527	0.00377343	Phosphoenolpyruvate carboxylase 1
TraesCS3A02G365000	-1.10565	0.0468626	Phosphatidylinositol:ceramide inositolphosphotransferase
TraesCS5D02G131700	1.97052	0.0300068	Phosphatidylinositol N-acetylglucosaminyltransferase subunit A
TraesCS5A02G251200	1.55101	0.000131156	Phosphatidylinositol 4-kinase gamma 7
TraesCS5D02G259100	1.32477	0.00706843	Phosphatidylinositol 4-kinase gamma 7
TraesCS1B02G048200	8.95385	7.51148e-06	Phenylalanine ammonia-lyase
TraesCS1B02G048300	4.32163	0.000118805	Phenylalanine ammonia-lyase
TraesCS1D02G039400	4.28739	0.0346037	Phenylalanine ammonia-lyase
TraesCS1B02G048500	4.13488	0.00291238	Phenylalanine ammonia-lyase
TraesCS2B02G224000	4.11573	8.85511e-05	Phenylalanine ammonia-lyase
TraesCS5B02G468400	3.89687	0.000590275	Phenylalanine ammonia-lyase
TraesCS1D02G039300	3.6872	0.000952808	Phenylalanine ammonia-lyase
TraesCS1A02G094900	3.65621	0.0232707	Phenylalanine ammonia-lyase
TraesCS4A02G401300	3.63652	6.26148e-05	Phenylalanine ammonia-lyase
TraesCS1A02G037700	3.49645	0.000981558	Phenylalanine ammonia-lyase
TraesCS2D02G204400	3.05305	0.0139395	Phenylalanine ammonia-lyase
TraesCS2B02G224300	2.96135	0.0111796	Phenylalanine ammonia-lyase
TraesCS2D02G377400	2.86409	0.0282111	Phenylalanine ammonia-lyase
TraesCS2A02G381000	2.8588	0.0118645	Phenylalanine ammonia-lyase
TraesCS2D02G377500	2.7354	0.0291068	Phenylalanine ammonia-lyase
TraesCS2D02G204700	2.66071	0.018335	Phenylalanine ammonia-lyase
TraesCS1B02G122800	2.59672	0.0293418	Phenylalanine ammonia-lyase
TraesCS2A02G380900	2.55941	0.000787815	Phenylalanine ammonia-lyase
TraesCS2A02G212900	2.50692	0.0233731	Phenylalanine ammonia-lyase
TraesCS1D02G103500	2.49848	0.0257897	Phenylalanine ammonia-lyase
TraesCS2B02G398200	2.42743	0.00465483	Phenylalanine ammonia-lyase
TraesCS2B02G398400	2.16488	0.0155621	Phenylalanine ammonia-lyase
TraesCS2A02G381100	2.07071	0.018335	Phenylalanine ammonia-lyase
TraesCS6B02G258400	2.55524	5.12629e-16	Phenylalanine ammonia-lyase
TraesCS6D02G212200	1.8592	3.68728e-06	Phenylalanine ammonia-lyase
TraesCS6B02G258600	2.89806	0.00626176	Phenylalanine ammonia-lyase
TraesCS4A02G265200	3.14389	6.45235e-05	PHD finger protein MALE MEIOCYTE DEATH 1
TraesCS2A02G107300	3.68896	0.00722551	Peroxidase 70
TraesCS3D02G318500	1.77581	0.00552418	Peroxidase 56
TraesCS7D02G420800	-1.86732	0.000218698	Peroxidase 45
TraesCS2A02G355800	-3.87139	0.0273592	Peroxidase 43
TraesCS5D02G410600	1.76781	0.0125921	Peroxidase 35
TraesCS2B02G124600	2.54593	0.0135479	Peroxidase 22.3
TraesCS2D02G107600	2.40096	0.00254018	Peroxidase 22.3
TraesCS1D02G079800	-2.69363	0.000310563	Peroxidase 2
TraesCS2B02G614400	2.67357	0.0139707	Peroxidase 12
TraesCS2D02G276000	2.62908	0.00978769	Peptidyl-prolyl cis-trans isomerase FKBP65
TraesCS6D02G282900	2.14864	0.00226837	Pentatricopeptide repeat-containing protein PPR5
TraesCS3D02G137800	1.98778	0.0120202	Pentatricopeptide repeat-containing protein DOT4
TraesCS3B02G154900	1.63976	0.0185353	Pentatricopeptide repeat-containing protein DOT4
TraesCS7A02G307600	1.65343	0.00107204	Pentatricopeptide repeat-containing protein At5g50390
TraesCS6B02G118900	-3.92076	7.5589e-07	Pentatricopeptide repeat-containing protein At4g01990
TraesCS2A02G552700	2.14643	0.0179247	Pentatricopeptide repeat-containing protein At4g01990
TraesCS6B02G119000	-6.90658	0.00946387	Pentatricopeptide repeat-containing protein At4g01990
TraesCS5A02G340300	1.74937	0.0114745	Pentatricopeptide repeat-containing protein At3g02330
TraesCS5D02G343500	1.6257	0.00906274	Pentatricopeptide repeat-containing protein At3g02330
TraesCS1B02G217100	1.85949	0.00882511	Pentatricopeptide repeat-containing protein At3g02330
TraesCS1B02G176600	3.25317	0.0105324	Pentatricopeptide repeat domain
TraesCS1D02G178200	1.96718	0.0155821	Pectinesterase inhibitor 3
TraesCS5D02G417900	1.3077	0.00344105	Pectin acetylesterase 9
TraesCS1A02G208900	-1.8196	0.00253401	Pectin acetylesterase 9
TraesCS5B02G499700	2.26452	0.00722551	Pectin acetylesterase 6
TraesCS4D02G051200	-2.82517	2.93375e-05	pEARLI1-like lipid transfer protein 1
TraesCS4B02G051100	-3.99038	0.00572349	pEARLI1-like lipid transfer protein 1
TraesCS4A02G263600	-4.01996	3.30324e-08	pEARLI1-like lipid transfer protein 1
TraesCS5A02G008100	4.27653	0.000988465	PDZ domain|PF13365
TraesCS5A02G008300	1.64878	0.0458964	PDZ domain
TraesCS3B02G307800	1.99	0.0458338	PDDEXK-like family of unknown function
TraesCS1D02G341700	1.75862	4.19485e-07	PDDEXK-like family of unknown function
TraesCS3D02G536200	1.03103	0.0144314	PDDEXK-like family of unknown function
TraesCS7B02G105300	6.01071	1.57177e-24	Pathogenesis-related protein PRB1-2
TraesCS7D02G201400	3.65252	3.40966e-22	Pathogenesis-related protein PRB1-2
TraesCS7D02G201300	2.30989	1.40793e-08	Pathogenesis-related protein PRB1-2
TraesCS7A02G198900	1.54255	0.000223524	Pathogenesis-related protein PRB1-2
TraesCS2A02G477000	6.304	0.0410812	Pathogenesis-related protein 1
TraesCS2B02G500200	4.02876	0.0178023	Pathogenesis-related protein 1
TraesCS7B02G068300	-6.68955	0.0112392	Pathogenesis-related protein 1
TraesCSU02G226400	4.58901	0.0114474	Pathogenesis-related protein 1
TraesCS5B02G442900	2.72856	0.00828414	Pathogenesis-related protein 1
TraesCS4A02G017400	2.0696	0.0220782	Patatin-like protein 2
TraesCS7B02G411200	-2.96316	0.00225466	Patatin-like protein 2
TraesCS1A02G059100	-1.84914	0.0322923	Patatin-like protein 1
TraesCS7A02G177300	-4.05912	0.00774573	Patatin-like protein 1
TraesCS5D02G213700	1.70055	0.00175559	PADRE domain
TraesCS5B02G205900	1.65002	0.00161896	PADRE domain
TraesCS3A02G306500	-1.72246	0.00130432	PADRE domain
TraesCS3D02G295400	-3.01137	0.0185703	PADRE domain
TraesCS7D02G252500	-1.00734	0.0268074	Oxysterol-binding protein-related protein 4C
TraesCS2D02G375200	-1.16467	0.0172268	Oxygen evolving enhancer protein 3 (PsbQ)
TraesCS4B02G033300	4.0043	1.51845e-11	Oxalate oxidase GF-2.8
TraesCS4B02G033100	4.78222	5.37895e-10	Oxalate oxidase 2
TraesCS4D02G030800	2.15231	0.0334124	Oxalate oxidase 2
TraesCS4D02G030700	2.05766	0.0279736	Oxalate oxidase 2
TraesCS4B02G033500	-7.92905	0.000198578	Oxalate oxidase 2
TraesCS5A02G446200	-4.82451	2.51037e-06	OVARIAN TUMOR DOMAIN-containing deubiquitinating enzyme 4
TraesCS2D02G056200	3.25519	0.0247361	OVARIAN TUMOR DOMAIN-containing deubiquitinating enzyme 1
TraesCS1D02G034700	1.61094	0.0103747	Outer envelope pore protein 16
TraesCS1A02G033500	1.57084	0.00597212	Outer envelope pore protein 16
TraesCS2A02G512100	-1.70673	2.09599e-05	Oryzain alpha chain
TraesCS2D02G513600	-1.56314	3.47961e-06	Oryzain alpha chain
TraesCS4A02G439000	-1.08196	0.0146018	Oligopeptide transporter 7
TraesCS7A02G053100	-1.15362	0.0026485	Oligopeptide transporter 7
TraesCS6B02G293100	-2.11701	2.59761e-08	Oligopeptide transporter 4
TraesCS2B02G624600	-5.49094	4.96571e-08	Oligopeptide transporter 4
TraesCS7A02G390400	-1.38228	0.000374899	Nudix hydrolase 2
TraesCS7A02G256900	-1.83904	0.0160578	Nudix hydrolase 15
TraesCS1D02G254100	2.05109	0.000589047	Nucleoside hydrolase 3
TraesCS7B02G055100	2.61359	0.00204512	Nucleoporin subcomplex protein binding to Pom34
TraesCS7D02G153000	1.59841	0.0115833	Nucleoporin subcomplex protein binding to Pom34
TraesCS5B02G122300	2.36545	0.0344857	Nucleolar protein 6
TraesCS7A02G160000	1.17809	0.0379559	Nucleolar GTP-binding protein 1
TraesCS4B02G153500	1.26308	0.00207526	Nuclear pore complex protein NUP93A
TraesCS3A02G274700	1.47092	0.0496067	Nuclear pore complex protein NUP85
TraesCS4B02G238900	1.83316	0.000137796	Nuclear pore complex protein NUP133
TraesCS4D02G239000	1.65471	0.042058	Nuclear pore complex protein NUP133
TraesCS4A02G062200	1.46597	0.00877636	Nuclear pore complex protein NUP133
TraesCS5B02G372400	1.1122	0.00696746	Nuclear pore complex protein GP210
TraesCS3D02G331300	2.01473	0.0104633	Nuclear fragile X mental retardation-interacting protein 1 (NUFIP1)
TraesCS5A02G371800	1.36536	4.11413e-07	N-terminal C2 in EEIG1 and EHBP1 proteins
TraesCS1A02G175000	-1.61402	0.031022	N-terminal C2 in EEIG1 and EHBP1 proteins
TraesCS3D02G396900	2.81205	0.00360044	Noroxomaritidine/norcraugsodine reductase
TraesCS2D02G366000	-2.1963	0.0389464	Noroxomaritidine/norcraugsodine reductase
TraesCS4B02G342000	2.24315	0.0111355	Noroxomaritidine synthase 3
TraesCS4A02G476800	5.09439	0.00662431	Noroxomaritidine synthase 2
TraesCS7D02G012800	4.03796	0.0142195	Noroxomaritidine synthase 2
TraesCS3B02G006600	-7.32244	0.0138291	Noroxomaritidine synthase 2
TraesCS2A02G520800	1.96444	0.00170777	Norbelladine synthase
TraesCS2A02G446700	1.71777	0.00139485	Norbelladine synthase
TraesCS1D02G340600	-1.49596	0.00958548	Non-symbiotic hemoglobin
TraesCS7D02G316700	-1.39004	0.000821506	Non-lysosomal glucosylceramidase
TraesCS2A02G284100	-1.38511	0.0332004	Nodulin-like
TraesCS7B02G252100	-3.16553	0.0102444	No apical meristem (NAM) protein
TraesCS1A02G235800	2.41683	7.11255e-06	Nitronate monooxygenase
TraesCS6D02G306000	6.10499	0.0373517	Nitrate reductase [NAD(P)H]
TraesCS6A02G338600	1.18734	0.00692211	Nicotianamine aminotransferase 1
TraesCS3B02G232600	-1.27637	0.0341086	Neutral/alkaline invertase 1
TraesCS5A02G014200	7.06075	0.000155057	Neutral ceramidase
TraesCS4B02G347400	2.21206	0.000112142	Nascent polypeptide-associated complex subunit alpha-like protein 2
TraesCS4D02G342400	1.75673	0.0371709	Nascent polypeptide-associated complex subunit alpha-like protein 2
TraesCS2B02G342400	2.18039	0.011872	NAP1-related protein 1
TraesCS2D02G323500	1.50303	0.0122427	NAP1-related protein 1
TraesCS1A02G282300	-7.49876	0.000161957	NADPH-dependent aldo-keto reductase
TraesCS5A02G496000	6.93575	0.000289348	NADPH-dependent aldehyde reductase-like protein
TraesCS1D02G386800	1.47411	0.00931313	NADPH-dependent aldehyde reductase-like protein
TraesCS3B02G320200	4.82502	5.63831e-52	NADP-dependent malic enzyme
TraesCS3A02G338700	1.96436	0.0169915	NADH--cytochrome b5 reductase 1
TraesCS1D02G194200	-2.03088	0.00841426	NAC domain-containing protein 71
TraesCS1B02G192200	-4.56334	1.03688e-06	NAC domain-containing protein 71
TraesCS3D02G078900	-2.25351	0.0478793	NAC domain-containing protein 58
TraesCS4A02G130600	-2.32632	7.7777e-05	NAC domain-containing protein 46
TraesCS5A02G049100	-1.70423	0.000240704	NAC domain-containing protein 21/22
TraesCS3B02G343400	-1.1615	0.000329076	Myosin-binding protein 1
TraesCS5D02G396300	-1.4895	0.00120723	Myosin-12
TraesCS7D02G272400	-1.27407	0.0111355	MYB31 transcription factor31
TraesCS7D02G303900	1.97759	0.0187988	Multiple organellar RNA editing factor 9
TraesCS2D02G434600	1.27643	0.0466977	Multiple organellar RNA editing factor 5/mitochondrial
TraesCS1A02G440100	6.41112	0.0139454	mTERF
TraesCS6B02G078100	4.71821	0.000426449	mTERF
TraesCS2B02G556000	2.34674	0.0197125	mTERF
TraesCS3A02G244200	-6.29494	0.0312301	MRN-interacting protein
TraesCS5A02G140800	1.93529	0.013022	Mpv17-like protein 2
TraesCS5D02G151700	1.50215	0.00495163	Mpv17-like protein 2
TraesCS7D02G325800	-3.03511	0.00135767	Molybdate transporter 1
TraesCS7A02G328900	-5.77556	0.00253401	Molybdate transporter 1
TraesCS2D02G081400	5.54847	6.57433e-08	MLO-like protein 1
TraesCS2B02G097800	4.41571	0.00120723	MLO-like protein 1
TraesCS5D02G149700	2.69894	0.00948846	Mitotic spindle checkpoint protein BUBR1
TraesCS3B02G270200	-1.35036	0.000840818	Mitogen-activated protein kinase 8
TraesCS4B02G211000	1.69436	0.0469462	Mitochondrial substrate carrier family protein B
TraesCS1B02G089800	1.71247	0.00393176	Mitochondrial pyruvate carrier 1
TraesCS1D02G073900	1.61458	0.00125093	Mitochondrial pyruvate carrier 1
TraesCS4D02G244000	-2.39245	0.00801904	Microtubule-associated protein 70-4
TraesCS4D02G041900	-1.45376	0.0468185	Microsomal glutathione S-transferase 3
TraesCS4B02G252900	1.51625	0.0429106	MFP1 attachment factor 1
TraesCS1D02G186400	1.25719	0.0442572	Methyltransferase-like protein 17
TraesCS1B02G199600	2.41644	0.0128205	Methionine gamma-lyase
TraesCS1A02G181000	1.69654	0.00412872	Methionine gamma-lyase
TraesCS3A02G074600	1.51818	8.61035e-09	Metallothionein-like protein 1
TraesCS2B02G148200	1.33351	0.000367222	Metallo-beta-lactamase superfamily|PF13370
TraesCS4A02G077100	1.19898	0.0109757	Metal tolerance protein 4
TraesCS4B02G071900	-2.22097	0.00147977	Metacaspase-1
TraesCS5A02G548200	-6.16333	2.98117e-05	Metacaspase-1
TraesCS7A02G031200	-3.67091	0.0484568	Membrane protein of ER body-like protein
TraesCS2A02G016400	1.19434	0.0264848	Meiosis-specific protein PAIR3
TraesCS4B02G341000	-1.84911	2.37213e-07	Mechanosensitive ion channel protein 6
TraesCS5A02G510300	-2.14361	3.59238e-16	Mechanosensitive ion channel protein 6
TraesCS4D02G337000	-1.83009	0.000559302	Mechanosensitive ion channel protein 5
TraesCS1B02G008500	-4.19415	1.26512e-07	MDIS1-interacting receptor like kinase 2
TraesCS1B02G006500	-5.58174	4.84019e-07	MDIS1-interacting receptor like kinase 2
TraesCS1D02G344700	2.11257	1.47343e-07	MDIS1-interacting receptor like kinase 1
TraesCS4A02G190700	8.27894	2.76418e-05	Mannose/glucose-specific lectin
TraesCS7A02G278400	1.21367	0.00259232	Manganese-dependent ADP-ribose/CDP-alcohol diphosphatase
TraesCS4B02G189900	1.33505	0.0388284	Malonyl-CoA-acyl carrier protein transacylase
TraesCS5D02G136800	-1.49899	0.0294599	Major Facilitator Superfamily
TraesCS2D02G309300	-1.62423	0.0131013	MADS-box transcription factor 26
TraesCS7A02G319400	-4.17563	0.0182561	MADS-box transcription factor 26
TraesCS5B02G396600	-1.5438	0.0118737	MADS-box transcription factor 14
TraesCS2B02G360400	1.55955	0.00577393	MA3 DOMAIN-CONTAINING TRANSLATION REGULATORY FACTOR 1
TraesCS2D02G340700	1.53146	0.0485707	MA3 DOMAIN-CONTAINING TRANSLATION REGULATORY FACTOR 1
TraesCS3B02G282000	3.16469	2.15217e-06	Lysine--tRNA ligase
TraesCS7D02G244500	-1.85011	0.0247311	Lysine-specific demethylase JMJ30
TraesCS7A02G246000	-2.20299	2.26051e-05	Lysine-specific demethylase JMJ30
TraesCS7B02G145500	-2.23722	0.00175559	Lysine-specific demethylase JMJ30
TraesCS6B02G058300	1.13974	0.024372	Luminal-binding protein 2
TraesCS6A02G042600	1.07648	0.0321219	Luminal-binding protein 2
TraesCS2B02G158800	-2.85867	0.00954998	L-type lectin-domain containing receptor kinase SIT2
TraesCS5D02G476000	-3.33679	5.22939e-06	L-type lectin-domain containing receptor kinase SIT2
TraesCS5D02G476100	-3.39288	4.4056e-06	L-type lectin-domain containing receptor kinase SIT2
TraesCS7A02G205200	1.41718	0.000215237	L-threonate dehydrogenase
TraesCS7A02G066200	-1.73175	0.0335722	LRR receptor-like serine/threonine-protein kinase SIK1
TraesCS2D02G462100	2.88711	0.0274777	LRR receptor-like serine/threonine-protein kinase FLS2
TraesCS2A02G461800	1.98086	0.0257673	LRR receptor-like serine/threonine-protein kinase FLS2
TraesCS6D02G316000	2.35078	7.15361e-07	LRR receptor-like serine/threonine-protein kinase ER2
TraesCS6D02G010100	-3.37893	8.18693e-10	Lipoxygenase 2.2
TraesCS5D02G388700	2.04283	0.0403982	Linoleate 9S-lipoxygenase 2
TraesCS7A02G305700	-5.37677	0.000852073	Leucine-rich repeat receptor-like protein kinase TDR
TraesCS6D02G197400	1.31001	0.0317318	Leucine-rich repeat receptor-like protein FASCIATED EAR2
TraesCS4D02G175200	-1.07764	0.0470541	Leucine-rich repeat receptor protein kinase HPCA1
TraesCS3B02G110500	-1.13615	0.00486902	Leucine-rich repeat receptor protein kinase HPCA1
TraesCS4B02G173100	-1.49322	0.00658301	Leucine-rich repeat receptor protein kinase HPCA1
TraesCS5A02G377200	-3.54924	0.00262452	Leucine-rich repeat extensin-like protein 6
TraesCS3A02G446000	2.71735	0.0441654	Leucine rich repeat N-terminal domain|PF13855
TraesCS3D02G451400	1.58372	0.00378553	Leucine rich repeat N-terminal domain
TraesCS3D02G451500	2.7576	0.0100015	Leucine rich repeat
TraesCS5D02G526200	2.49995	0.00128915	Leucine rich repeat
TraesCS1A02G034600	-2.31314	0.00658876	Lecithin-cholesterol acyltransferase-like 1
TraesCS1A02G423800	-2.08573	0.0262094	Late embryogenesis abundant protein Lea14-A
TraesCS2B02G471600	3.62993	0.0110766	Late embryogenesis abundant (LEA) group 1
TraesCS7D02G361200	-2.82157	1.3544e-05	L-ascorbate oxidase
TraesCS3D02G050400	-3.21253	2.10982e-05	L-Ala-D/L-amino acid epimerase
TraesCS3A02G050800	-6.06284	1.61182e-18	L-Ala-D/L-amino acid epimerase
TraesCS3D02G358500	-1.29473	0.00329786	Laccase-7
TraesCS2B02G371800	1.10894	0.0412716	La protein 1
TraesCS1B02G184100	4.01186	0.00676089	Kiwellin-1
TraesCS5B02G495700	1.25025	0.016883	Kinetochore protein NDC80 homolog
TraesCS1A02G177600	-1.17198	0.0239405	Kinesin-like protein KIN-7K
TraesCS5A02G276800	1.20381	0.0418935	KH domain-containing protein HEN4
TraesCS7D02G141600	5.48367	0.00647384	Jasmonate-induced oxygenase 4
TraesCS4D02G195700	-2.34609	0.000583865	Jasmonate-induced oxygenase 1
TraesCS4A02G109200	-2.49055	0.00356697	Jasmonate-induced oxygenase 1
TraesCS4A02G430200	6.25521	0.00944417	Jacalin-like lectin domain|PF03018
TraesCS3B02G284600	4.93641	1.04233e-38	IST1-like protein
TraesCS2D02G220000	1.09792	0.000329076	Isopentenyl-diphosphate Delta-isomerase II
TraesCS3B02G335100	2.07149	0.00245638	Isopentenyl phosphate kinase
TraesCS2D02G085500	-3.09815	0.000350882	Isoflavone reductase homolog
TraesCS2B02G103500	-3.14982	0.0371197	Isoflavone reductase homolog
TraesCS6D02G223100	2.16054	0.0151909	Iron-phytosiderophore transporter YSL15
TraesCS6B02G137500	-1.52973	0.0100015	IQ domain-containing protein IQM3
TraesCS2D02G177500	-2.35169	6.67653e-06	Inter alpha-trypsin inhibitor, heavy chain 4
TraesCS3B02G322200	-3.09486	0.00235706	Inorganic pyrophosphatase 2
TraesCS5A02G440800	-2.97212	0.0229088	Indole-3-glycerol phosphate lyase
TraesCS5D02G447800	-3.05369	0.0498855	Indole-3-glycerol phosphate lyase
TraesCS5D02G447900	-8.79393	0.000103625	Indole-3-glycerol phosphate lyase
TraesCS2B02G321800	6.80124	0.00296511	Increased DNA methylation 1
TraesCS2D02G074400	-8.66766	1.14703e-05	IAA-amino acid hydrolase ILR1-like 8
TraesCS2A02G076100	-4.58736	4.93922e-06	IAA-amino acid hydrolase ILR1-like 8
TraesCS5D02G221900	1.07915	0.00935189	Hypersensitive-induced response protein-like protein 1
TraesCS3B02G357700	-6.7056	0.0261422	Hydroxyphenylpyruvate reductase
TraesCS4D02G347100	-1.20122	0.0141519	Hydroxymethylglutaryl-CoA synthase
TraesCS4B02G024200	7.25481	0.0373089	Hsp70-Hsp90 organizing protein
TraesCS4B02G024100	3.40449	0.00597212	Hsp70-Hsp90 organizing protein
TraesCS4A02G290200	1.7643	0.00612508	Hsp70-Hsp90 organizing protein
TraesCS4A02G095500	1.05273	0.0253212	Hsp70-binding protein 1
TraesCS4B02G235300	1.72058	4.9029e-07	Homeobox-leucine zipper protein HOX19
TraesCS7D02G019800	-1.6588	0.043977	Homeobox protein BEL1 homolog
TraesCS1A02G241600	1.88046	0.00845486	Histone-lysine N-methyltransferase, H3 lysine-9 specific SUVH4
TraesCS2D02G566400	3.88252	4.53627e-06	Histone-lysine N-methyltransferase SUVR4
TraesCS5A02G357600	2.0411	0.0450962	Histone-lysine N-methyltransferase 2D
TraesCS5D02G360900	2.58372	0.000207321	Histone H4
TraesCS5A02G353600	1.62493	0.00169525	Histone H4
TraesCS6B02G082200	6.78092	0.0129964	Histone H3.2
TraesCSU02G093200	6.49069	0.0210379	Histone H3.2
TraesCS1A02G274300	6.40732	0.0310074	Histone H3.2
TraesCS1B02G378600	6.29275	0.0414496	Histone H3.2
TraesCS4D02G274000	6.17475	0.0301468	Histone H3.2
TraesCS7D02G115400	6.16398	0.000619158	Histone H3.2
TraesCS7A02G119400	4.60915	0.0130715	Histone H3.2
TraesCS6A02G061500	4.38076	0.0190411	Histone H3.2
TraesCS7D02G116800	4.26324	0.00690852	Histone H3.2
TraesCS1D02G274300	4.08773	0.0294093	Histone H3.2
TraesCS3D02G342400	3.36168	0.0114715	Histone H2B.3
TraesCS6A02G034500	6.59384	0.0241165	Histone H2B.2
TraesCS1A02G361600	1.36433	0.0146155	Histone H2B.2
TraesCS1D02G039800	3.30129	0.00598511	Histone H2B.2
TraesCS1B02G048900	2.98409	0.019739	Histone H2B.2
TraesCS1D02G039900	2.65433	4.11872e-07	Histone H2B.2
TraesCS1A02G038200	3.08455	0.049624	Histone H2A.2.1
TraesCS1B02G049100	1.478	6.62219e-05	Histone H2A.2.1
TraesCS5D02G474800	6.71987	0.0246149	Histone H2A.1
TraesCS6A02G061700	3.64953	0.046312	Histone H2A.1
TraesCS6B02G049500	3.25687	0.000721276	Histone H2A.1
TraesCS6B02G049200	2.62682	0.00063185	Histone H2A.1
TraesCS6D02G040700	2.59189	0.000906425	Histone H2A.1
TraesCS6D02G040800	2.51163	0.00149174	Histone H2A.1
TraesCS4A02G100400	3.6375	0.0334289	Histone H2A
TraesCS4D02G205000	2.15622	0.0381271	Histone H2A
TraesCS5B02G448400	2.06547	5.56689e-08	Histone H1
TraesCS5B02G448200	1.21268	0.0217818	Histone H1
TraesCS5A02G444300	1.84269	3.7788e-06	Histone H1
TraesCS5D02G452000	1.40847	0.00105577	Histone H1
TraesCS2A02G397700	1.09502	0.0120694	Histone H1
TraesCS3B02G318000	11.5358	7.44893e-18	Histone deacetylase 5
TraesCS3B02G298600	1.76466	0.00324016	Histone chaperone ASF1B
TraesCS7A02G085900	2.02061	0.00356212	Hexose carrier protein HEX6
TraesCS3B02G320500	6.24486	3.27818e-36	Hexokinase-9
TraesCS1A02G122800	2.00269	0.00418473	Hexokinase-7
TraesCS3B02G525400	-2.21373	0.00250257	Hexokinase-3
TraesCS4D02G316400	-1.94786	0.000356815	Heavy metal-associated isoprenylated plant protein 39
TraesCS4B02G319800	-1.95774	0.00407637	Heavy metal-associated isoprenylated plant protein 39
TraesCS5A02G492100	-3.62778	0.00199862	Heavy metal-associated isoprenylated plant protein 39
TraesCS5A02G133900	3.0118	0.0248117	Heavy metal-associated isoprenylated plant protein 32
TraesCS7B02G237800	2.19488	0.00107073	Heavy metal-associated isoprenylated plant protein 28
TraesCS2B02G077100	-1.99322	4.93199e-05	Heavy metal-associated isoprenylated plant protein 27
TraesCS4B02G105100	-7.24408	0.000826758	Heavy metal-associated isoprenylated plant protein 23
TraesCS5D02G250700	-1.10268	0.00783376	Heavy metal-associated isoprenylated plant protein 22
TraesCS5A02G244000	-1.38301	0.00854051	Heavy metal-associated isoprenylated plant protein 22
TraesCS3A02G206100	-1.10666	0.0241999	Heavy metal-associated isoprenylated plant protein 20
TraesCS3B02G238100	-1.16371	0.0478358	Heavy metal-associated isoprenylated plant protein 20
TraesCS3D02G209500	-1.58485	4.3551e-05	Heavy metal-associated isoprenylated plant protein 20
TraesCS3D02G185700	-6.26036	0.0478793	Heat shock protein sti1 homolog
TraesCS5A02G101900	1.06493	0.0347791	Heat shock protein 90-6
TraesCS5A02G251000	1.65154	0.00347727	Heat shock protein 90-5
TraesCS5D02G258900	1.58985	0.000437996	Heat shock protein 90-5
TraesCS7D02G241100	1.03382	0.046312	Heat shock protein 81-1
TraesCS4B02G205700	1.39398	0.00100854	Heat shock cognate 70 kDa protein
TraesCS6A02G342400	-2.13766	0.0184811	Heat shock cognate 70 kDa protein
TraesCS4B02G397600	6.27673	0.0253514	Heat shock cognate 70 kDa protein
TraesCS1B02G294300	2.45343	0.00427163	Heat shock 70 kDa protein 4
TraesCS3B02G298400	10.1216	8.20265e-13	Heat shock 70 kDa protein 14
TraesCS1A02G120100	1.2556	0.0171416	Heat shock 70 kDa protein 14
TraesCS7A02G056800	2.1077	0.0234284	G-type lectin S-receptor-like serine/threonine-protein kinase SD1-13
TraesCS7B02G301100	-7.02888	0.00953864	G-type lectin S-receptor-like serine/threonine-protein kinase LECRK3
TraesCS2D02G485200	-1.37853	0.0351594	G-type lectin S-receptor-like serine/threonine-protein kinase B120
TraesCS3B02G351800	-7.95571	7.65331e-05	G-type lectin S-receptor-like serine/threonine-protein kinase B120
TraesCS7D02G230500	-2.14113	0.0345785	G-type lectin S-receptor-like serine/threonine-protein kinase At4g27290
TraesCS2B02G576400	1.90985	0.0233731	G-type lectin S-receptor-like serine/threonine-protein kinase At2g19130
TraesCS1A02G259900	-1.61301	0.00633146	G-type lectin S-receptor-like serine/threonine-protein kinase At2g19130
TraesCS5B02G005000	2.34265	0.000293295	GTP-binding protein BRASSINAZOLE INSENSITIVE PALE GREEN 2
TraesCS5D02G006100	1.30856	0.0344328	GTP-binding protein BRASSINAZOLE INSENSITIVE PALE GREEN 2
TraesCS3D02G454400	3.17405	0.000150612	GRF zinc finger
TraesCS7A02G444500	-8.05546	0.00105202	GRF zinc finger
TraesCS2A02G373600	-1.70589	0.00262813	Granule-bound starch synthase 1b/amyloplastic
TraesCS2B02G390700	-1.99082	0.00395299	Granule-bound starch synthase 1b/amyloplastic
TraesCS3B02G254200	1.35618	0.0122427	Glycosyl transferases group 1
TraesCS3A02G224700	1.33257	0.0191207	Glycosyl transferases group 1
TraesCS2B02G203200	3.4985	0.0132007	Glycine-rich RNA-binding protein 3
TraesCS3B02G022500	-5.47597	1.21088e-30	Glycine-rich domain-containing protein 2
TraesCS3B02G333600	-1.33294	0.00530944	Glycerophosphodiester phosphodiesterase GDPD6
TraesCS3D02G332200	4.59449	2.02544e-11	Glycerophosphodiester phosphodiesterase GDPD1
TraesCS3B02G370300	4.34393	6.78245e-12	Glycerophosphodiester phosphodiesterase GDPD1
TraesCS3A02G227400	-2.39307	0.000782072	Glycerol-3-phosphate acyltransferase 1
TraesCS3B02G257000	-2.85637	0.0102588	Glycerol-3-phosphate acyltransferase 1
TraesCS6B02G051800	1.92242	0.00779505	Glycerol-3-phosphate 2-O-acyltransferase 6
TraesCS3D02G486100	-3.2047	0.0116312	Glutathione transferase GST 23
TraesCS1D02G189600	-2.33071	0.0105324	Glutathione S-transferase U17
TraesCS1A02G102800	-1.66245	4.56605e-05	Glutathione S-transferase 4
TraesCS5D02G030000	-1.87547	0.0238333	Glutathione S-transferase 4
TraesCS3A02G309100	1.92857	0.0272237	Glutathione S-transferase 2
TraesCS5A02G045100	4.18044	0.0094889	Glutaredoxin-C1
TraesCS2B02G549500	1.13178	0.0293358	Glutamyl-tRNA(Gln) amidotransferase subunit A/mitochondrial
TraesCS2A02G520300	1.02463	0.00327455	Glutamyl-tRNA(Gln) amidotransferase subunit A/mitochondrial
TraesCS7D02G412300	9.95215	2.73946e-11	Glutamate dehydrogenase 1
TraesCS3B02G022900	-1.13979	0.00112447	Glutamate decarboxylase
TraesCS4A02G262600	-1.12974	0.00609139	Glutamate decarboxylase 1
TraesCS5A02G247200	-2.01319	0.00178945	Glucose-6-phosphate isomerase 1
TraesCS5D02G182600	-1.88736	0.0358762	Glucose-1-phosphate adenylyltransferase small subunit 2/amyloplastic/cytosolic
TraesCS4B02G020100	2.26115	0.000100552	Glucan endo-1,3-beta-glucosidase 7
TraesCS6A02G164100	-1.01944	0.0162364	Glucan endo-1,3-beta-glucosidase 7
TraesCS4D02G235000	-1.5459	0.026376	Glucan endo-1,3-beta-glucosidase 7
TraesCS5B02G240900	-1.77129	0.0223485	Glucan endo-1,3-beta-glucosidase 6
TraesCS5D02G249200	-1.42743	0.00198774	Glucan endo-1,3-beta-glucosidase 5
TraesCS1A02G422900	2.74715	0.00407039	Glucan endo-1,3-beta-glucosidase 4
TraesCS3B02G311300	-1.94745	0.0279736	Glucan endo-1,3-beta-glucosidase 13
TraesCS3B02G141800	3.05068	0.000611352	Gibberellin 3-beta-dioxygenase 2-3
TraesCS1D02G127000	1.76152	0.00388815	Gibberellin 2-beta-dioxygenase 3
TraesCS3A02G133400	-2.54092	0.0410927	Gibberellin 2-beta-dioxygenase 3
TraesCS3D02G149600	-2.81328	3.54743e-05	Gibberellin 2-beta-dioxygenase 3
TraesCS3B02G166100	-3.23162	0.00277102	Gibberellin 2-beta-dioxygenase 3
TraesCS3B02G439900	-2.12311	0.0102588	Gibberellin 20 oxidase 2
TraesCS3A02G406200	-2.74937	0.0369379	Gibberellin 20 oxidase 2
TraesCS1A02G263600	-3.70108	0.00204375	Gibberellin 20 oxidase 2
TraesCS1D02G263700	-3.70408	0.00342396	Gibberellin 20 oxidase 2
TraesCS6D02G367700	6.33823	0.00307331	Germin-like protein 1-1
TraesCS2B02G392100	2.34647	0.000541337	GEM-like protein 4
TraesCSU02G168000	6.96599	0.00238952	GDSL esterase/lipase At5g45910
TraesCS7D02G108900	2.36728	5.81085e-05	GDSL esterase/lipase At5g45910
TraesCS7D02G330100	-1.76152	0.00495163	GDSL esterase/lipase At5g45910
TraesCS1D02G321300	-1.96619	0.00252134	GDSL esterase/lipase At5g45910
TraesCS1A02G321100	-2.83333	0.011872	GDSL esterase/lipase At5g45910
TraesCS3B02G290800	-13.2053	5.32753e-22	GDSL esterase/lipase At5g45910
TraesCS7A02G429100	-7.71309	5.82718e-05	GDSL esterase/lipase At1g28590
TraesCS7A02G100600	1.00107	0.0343588	GDSL esterase/lipase APG
TraesCS6D02G358700	1.22277	0.0215294	GATA transcription factor 8
TraesCS1B02G126600	-1.0269	0.0197421	GATA transcription factor 23
TraesCS1D02G106100	-1.12158	0.0193168	GATA transcription factor 23
TraesCS1A02G097300	-1.43458	0.0122113	GATA transcription factor 23
TraesCS5B02G215800	-6.91998	0.00277907	Galactosyltransferase
TraesCS6B02G350600	-1.9778	0.0244633	Galactoside 2-alpha-L-fucosyltransferase
TraesCS7A02G171600	-1.99991	0.00159132	Galactoside 2-alpha-L-fucosyltransferase
TraesCS5D02G163200	-7.23288	0.0139707	Fusaric acid resistance protein-like
TraesCS3D02G384100	2.34836	0.00684829	Fructose-bisphosphate aldolase 1, cytoplasmic
TraesCS1D02G274200	2.00866	5.28978e-11	Fructose-1,6-bisphosphatase
TraesCS1B02G283600	1.11814	0.0163763	Fructose-1,6-bisphosphatase
TraesCS2B02G594700	6.30571	0.025763	Fructan 6-exohydrolase
TraesCS7B02G130600	-2.06143	0.00079513	Formate dehydrogenase
TraesCS3A02G452300	2.00977	0.000926953	Flowering-promoting factor 1-like protein 1
TraesCS5B02G516000	1.19331	0.00519383	Ferredoxin-3
TraesCS3B02G137000	-2.95697	0.0014152	FCS-Like Zinc finger 8
TraesCS3A02G117700	-3.01274	4.49862e-05	FCS-Like Zinc finger 8
TraesCS4A02G005200	1.32754	0.00164847	FCS-Like Zinc finger 14
TraesCS3D02G119500	-3.9076	0.0130715	FCS-Like Zinc finger 10
TraesCS5B02G389400	-1.27478	0.0144101	FCS-Like Zinc finger 10
TraesCS5D02G394300	-1.74069	2.91462e-05	FCS-Like Zinc finger 10
TraesCS2B02G475900	6.31632	0.0260629	FCS-Like Zinc finger 1
TraesCS3B02G463300	1.20703	0.029962	F-box/LRR-repeat protein
TraesCS7A02G408500	-1.73717	0.00471192	F-box/FBD/LRR-repeat protein
TraesCS4A02G473900	2.07032	0.00583057	F-box protein At5g49610
TraesCS2B02G107900	6.9457	0.00459779	F-box domain|PF08268
TraesCS3A02G453900	6.51703	0.011846	F-box domain
TraesCS6D02G090300	5.21029	7.97004e-08	F-box domain
TraesCS5B02G459900	3.86457	0.0394942	F-box domain
TraesCS6B02G406500	11.1552	0.000329076	FBD-associated F-box protein
TraesCS3D02G453800	1.76392	0.0491163	FBD-associated F-box protein
TraesCS5A02G531300	-2.27932	0.0152356	Fatty acyl-CoA reductase 1
TraesCS1D02G111600	-2.30336	0.0441654	Fasciclin-like arabinogalactan protein 11
TraesCS4B02G255900	1.38134	0.0293358	FAD-linked sulfhydryl oxidase ERV1
TraesCS4A02G455800	1.04207	0.00627522	Extra-large guanine nucleotide-binding protein 3
TraesCS2B02G120300	2.42878	0.00105202	Exosome complex component RRP41 homolog
TraesCS7A02G252600	3.37327	0.0498855	Exocyst complex component EXO70I
TraesCS3D02G341800	1.21318	0.0217718	Exocyst complex component EXO70B1
TraesCS2B02G042300	6.71603	0.012814	Exo70 exocyst complex subunit
TraesCS2B02G043900	6.2961	0.0204969	Exo70 exocyst complex subunit
TraesCS2B02G042900	4.39145	0.0169136	Exo70 exocyst complex subunit
TraesCS7A02G208500	1.18552	0.00248403	Exo70 exocyst complex subunit
TraesCS2B02G330100	1.01472	0.0180782	EutQ-like cupin domain
TraesCS5B02G108600	4.23033	0.0197888	Eukaryotic translation initiation factor 5A-3
TraesCS6B02G307400	-2.31752	0.00493897	Eukaryotic translation initiation factor 3 subunit B
TraesCS7D02G470200	1.5921	0.00141803	Eukaryotic translation initiation factor 2-alpha kinase
TraesCS7A02G180900	1.08985	0.0273592	Ethylene-responsive transcription factor RAP2-4
TraesCS4A02G005600	7.12682	0.0220944	Ethylene-responsive transcription factor RAP2-2
TraesCS4B02G299400	2.50559	7.45341e-06	Ethylene-responsive transcription factor RAP2-2
TraesCS4D02G298400	2.21299	0.000296976	Ethylene-responsive transcription factor RAP2-2
TraesCS3D02G039000	1.9459	2.43959e-09	Ethylene-responsive transcription factor ERF118
TraesCS3A02G041200	1.47413	0.00331891	Ethylene-responsive transcription factor ERF118
TraesCS2A02G288000	4.68359	0.0493701	Ethylene-responsive transcription factor ERF114
TraesCS4A02G005500	1.53388	0.00290046	Ethylene-responsive transcription factor ERF073
TraesCS6A02G251100	-3.57027	0.0243049	Ethylene-responsive transcription factor ERF034
TraesCS7A02G246100	1.10504	0.0220505	ETHYLENE INSENSITIVE 3-like 3 protein
TraesCS1B02G186700	1.10717	0.00114223	Epoxide hydrolase B
TraesCS3A02G358800	2.19261	4.99756e-06	ENTH domain
TraesCS1A02G012700	-2.12455	0.0138643	Enoyl-CoA hydratase/isomerase
TraesCS2B02G535400	-2.0658	0.0267095	Endonuclease 4
TraesCS2A02G507400	-2.45194	0.0332004	Endonuclease 4
TraesCS1D02G249300	2.87214	1.74486e-10	Endo-1,3;1,4-beta-D-glucanase
TraesCS1A02G104700	1.3107	0.0411519	Elongator complex protein 2
TraesCS1A02G048300	3.69755	0.000637759	Elongation factor-like GTPase 1
TraesCS2B02G404600	1.3717	0.00567965	Elongation factor G-2
TraesCS2A02G387000	1.1847	0.00372234	Elongation factor G-2
TraesCS2D02G383800	1.11909	0.0208209	Elongation factor G-2
TraesCS2A02G349200	1.28015	0.00953864	eIF-2-alpha kinase GCN2
TraesCS6A02G131300	-1.51048	0.0420115	EH domain-containing protein 1
TraesCS5B02G237500	-1.91177	0.000939609	EF-hand domain pair
TraesCS4B02G043000	-1.07888	0.0186458	EamA-like transporter family
TraesCS7A02G010300	6.78239	0.000453903	E3 ubiquitin-protein ligase WAV3
TraesCS2A02G298000	1.46793	0.013328	E3 ubiquitin-protein ligase PUB22
TraesCS3D02G072000	1.47164	0.0366047	E3 ubiquitin-protein ligase PRT6
TraesCS6D02G294800	1.39468	0.0127157	E3 ubiquitin-protein ligase ATL6
TraesCS6B02G346000	1.822	0.00618881	E3 ubiquitin-protein ligase ATL31
TraesCS6B02G321500	7.14888	0.00731007	E3 ubiquitin-protein ligase ATL23
TraesCS1B02G424800	1.36638	0.0084534	E3 SUMO-protein ligase MMS21
TraesCS5B02G137700	1.78206	0.000821506	Dual specificity protein phosphatase 12
TraesCS7D02G082500	1.40261	1.16597e-07	Dormancy-associated protein homolog 3
TraesCS7A02G087500	1.00134	0.00495163	Dormancy-associated protein homolog 3
TraesCS4B02G038700	1.36362	0.0155821	Domain of unknown function (DUF6737)
TraesCS4D02G035600	1.05991	0.00419398	Domain of unknown function (DUF6737)
TraesCS3B02G298500	11.8737	4.56625e-19	Domain of unknown function (DUF6598)
TraesCS3B02G431600	-1.37248	0.0417837	Domain of unknown function (DUF6598)
TraesCS6D02G122500	-3.15534	0.000985792	Domain of unknown function (DUF6598)
TraesCS2D02G211800	1.81677	0.00180706	Domain of unknown function (DUF4408)
TraesCS1A02G401200	12.3906	0.0498855	Domain of unknown function (DUF4220)
TraesCS1A02G401400	-2.42169	2.71935e-05	Domain of unknown function (DUF4220)
TraesCS2A02G563600	-4.60259	0.00285682	Domain of unknown function (DUF4220)
TraesCS2D02G566500	9.11755	3.51159e-28	Dolichyl-diphosphooligosaccharide--protein glycosyltransferase subunit 1B
TraesCS2B02G592600	-2.7429	3.8872e-05	Dof zinc finger protein DOF5.8
TraesCS2D02G563000	-3.05621	2.70765e-05	Dof zinc finger protein DOF5.7
TraesCS6A02G233700	-6.67031	0.0331033	Dof zinc finger protein 1
TraesCS5B02G070900	3.81661	0.0423535	DnaJ homolog subfamily A member 1 homolog
TraesCS5A02G061200	3.08319	3.35287e-14	DnaJ homolog subfamily A member 1 homolog
TraesCS7B02G411000	1.15737	0.0066018	DNA-directed RNA polymerase 3B
TraesCS7A02G503900	1.15068	0.00226856	DNA-directed RNA polymerase 3B
TraesCS3B02G426500	2.89123	0.0284847	DNA repair protein recA homolog 3
TraesCS4D02G094700	1.66696	0.00981483	DNA polymerase delta catalytic subunit
TraesCS3B02G214600	1.78453	0.0202369	DNA gyrase subunit B/mitochondrial
TraesCS5B02G554300	2.93167	0.000328886	Disease resistance protein RPM1
TraesCS7D02G436600	-1.55466	0.00528225	Disease resistance protein RPM1
TraesCS7A02G021800	12.5863	0.00504659	Disease resistance protein RGA5
TraesCS1D02G045300	6.73424	0.00751452	Disease resistance protein RGA5
TraesCS2B02G085000	2.07873	0.00329571	Disease resistance protein RGA5
TraesCS6B02G099900	1.31924	0.00356697	Disease resistance protein RGA5
TraesCS7D02G526600	1.20279	0.0403723	Disease resistance protein RGA5
TraesCS6B02G116600	-3.04206	0.0009427	Disease resistance protein RGA5
TraesCS1B02G034700	-3.10238	0.031013	Disease resistance protein RGA5
TraesCS7A02G021700	14.0167	0.00238952	Disease resistance protein RGA4
TraesCS7A02G027700	3.52245	0.00202809	Disease resistance protein RGA4
TraesCS2B02G329400	1.89367	0.0101464	Disease resistance protein Pik-2
TraesCS1D02G042200	-2.58753	6.2103e-12	Disease resistance protein Pik-2
TraesCS1A02G056700	4.52846	0.0417837	Disease resistance protein Pik-1
TraesCS4D02G092300	1.46501	0.00540855	Dirigent protein 21
TraesCS5D02G504300	-3.28461	0.0146588	Dirigent protein 21
TraesCS5D02G395800	2.48188	0.0437989	Dirigent protein 19
TraesCSU02G005100	-2.98331	0.00576916	UDP-glucosyltransferase BX8
TraesCS6D02G278900	-1.07848	0.0229805	Dihydropyrimidine dehydrogenase (NADP(+))
TraesCS5B02G246600	-1.59736	0.000195155	Dicarboxylate transporter 2
TraesCS5D02G256100	-1.92989	1.72263e-07	Dicarboxylate transporter 2
TraesCS5A02G248900	-2.64847	0.00125495	Dicarboxylate transporter 2
TraesCSU02G156500	-2.83518	0.0458338	DIBOA-glucoside dioxygenase BX6
TraesCS2B02G066000	-7.15575	0.00174335	DIBOA-glucoside dioxygenase BX6
TraesCS3B02G299300	-1.4786	0.0437731	D-glycerate 3-kinase
TraesCS1B02G423300	6.30962	0.0207286	Desmethyl-deoxy-podophyllotoxin synthase
TraesCS6B02G172000	-2.68526	0.0274259	Desmethyl-deoxy-podophyllotoxin synthase
TraesCS1A02G269000	2.08356	0.00159289	Deoxyguanosine kinase
TraesCS3B02G416300	1.96335	0.00476929	Deoxyguanosine kinase
TraesCS3A02G384300	1.60293	0.0112741	Deoxyguanosine kinase
TraesCS1A02G281400	1.2072	0.000410456	Delta-1-pyrroline-5-carboxylate synthase 1
TraesCS5D02G317700	1.73466	0.00537507	Dehydration-responsive element-binding protein 1B
TraesCS5B02G311380	-6.17259	0.0390127	Dehydration-responsive element-binding protein 1B
TraesCS5A02G312000	2.89977	5.0532e-08	Dehydration-responsive element-binding protein 1A
TraesCS5B02G313000	2.33257	4.36628e-06	Dehydration-responsive element-binding protein 1A
TraesCS5D02G318900	2.18623	4.41151e-13	Dehydration-responsive element-binding protein 1A
TraesCS5B02G504900	1.09856	0.0421829	DEAD-box ATP-dependent RNA helicase 3A
TraesCS2D02G091400	-1.5365	0.0160565	D-alanine--D-alanine ligase A
TraesCS7B02G207300	1.66345	0.0442572	DAG protein
TraesCS2A02G508900	1.00325	0.0441654	D-3-phosphoglycerate dehydrogenase 1
TraesCS4A02G496100	-1.95109	0.038806	Cytosolic sulfotransferase 11
TraesCS7B02G498400	-1.46549	0.00309739	Cytosolic sulfotransferase 10
TraesCS5D02G418200	-1.49889	7.15361e-07	Cytosolic purine 5'-nucleotidase
TraesCS2B02G320900	-1.54566	0.00576916	Cytosolic invertase 1
TraesCS2D02G374600	-1.98714	0.0107866	Cytokinin dehydrogenase 8
TraesCSU02G106300	-1.53737	0.00182213	Cytokinin dehydrogenase 11
TraesCS3D02G419600	-3.42378	3.7788e-06	Cytochrome P450 CYP99A1
TraesCS4D02G240800	5.10525	1.03086e-07	Cytochrome P450 CYP94D108
TraesCS4A02G063900	3.05479	0.000489406	Cytochrome P450 CYP94D108
TraesCS4B02G241100	2.43903	0.0434853	Cytochrome P450 CYP94D108
TraesCS2B02G533200	1.06123	0.0211143	Cytochrome P450 CYP72A616
TraesCS3A02G371200	5.97963	8.62325e-07	Cytochrome P450 94C1
TraesCS3D02G364300	2.71721	2.6458e-08	Cytochrome P450 94C1
TraesCS2B02G418600	1.43592	0.0242565	Cytochrome P450 87A3
TraesCS6D02G193600	-3.09744	0.000296699	Cytochrome P450 86B1
TraesCS2B02G004500	-6.8674	0.0112251	Cytochrome P450 85A1
TraesCS5D02G084200	-1.54016	4.6812e-05	Cytochrome P450 81Q32
TraesCS2B02G279200	-1.97401	0.0493271	Cytochrome P450 81Q32
TraesCS6D02G057800	3.03994	5.82718e-05	Cytochrome P450 76M5
TraesCS3A02G152500	-1.88591	0.0304915	Cytochrome P450 736A117
TraesCS4B02G291700	-6.11768	1.40936e-16	Cytochrome P450 716B1
TraesCS4D02G290400	-3.14557	0.0437159	Cytochrome P450 716A1
TraesCS7D02G155400	-2.29426	0.0326001	Cytochrome P450 709B2
TraesCS5A02G169200	1.71386	0.0323125	Cytochrome c oxidase assembly protein COX19
TraesCS4D02G206200	1.83777	0.0110688	Cysteine-rich repeat secretory protein 55
TraesCS1B02G045300	1.4532	0.000330938	Cysteine-rich repeat secretory protein 38
TraesCS1B02G454100	2.87284	0.00658354	Cysteine-rich receptor-like protein kinase 6
TraesCS5A02G444900	-9.46332	3.4238e-10	Cysteine-rich receptor-like protein kinase 43
TraesCS3B02G095300	4.94096	0.00453567	Cysteine-rich receptor-like protein kinase 40
TraesCS7B02G459600	2.7179	0.0347803	Cysteine-rich receptor-like protein kinase 4
TraesCS7B02G461600	-1.10368	0.0209769	Cysteine-rich receptor-like protein kinase 26
TraesCS5D02G525000	-1.52731	0.0102444	Cysteine-rich receptor-like protein kinase 14
TraesCS3B02G555800	2.53096	0.0108912	Cysteine-rich receptor-like protein kinase 10
TraesCS3B02G361700	-1.41382	0.00258389	Cysteine proteinase inhibitor 1
TraesCS6D02G098600	-1.55989	0.027678	Cycloartenol synthase
TraesCS6D02G098800	-3.26319	0.0226748	Cycloartenol synthase
TraesCS2B02G410000	-1.08979	0.046974	Cyclin-P4-1
TraesCS4B02G311000	-1.06214	0.0312301	Cyclin-dependent kinases regulatory subunit 1
TraesCS7A02G229300	9.69181	1.71538e-11	Cyclin-B1-1
TraesCS3B02G252000	2.34875	0.000748241	CTP synthase
TraesCS3A02G019900	1.00187	0.0458338	CSC1-like protein ERD4
TraesCS4B02G243300	-6.44529	0.0262963	CRAL/TRIO domain
TraesCS1D02G367000	1.96424	0.000378848	Cotton fibre expressed protein|PF14364
TraesCS1A02G362100	1.79589	0.0206343	Cotton fibre expressed protein
TraesCS1B02G379300	1.78794	0.000277824	Cotton fibre expressed protein
TraesCS1A02G219000	1.36372	0.00204375	Cotton fibre expressed protein
TraesCS1B02G232500	1.12312	0.0196749	Cotton fibre expressed protein
TraesCS4B02G367800	8.36409	0.000252584	Cortical cell-delineating protein
TraesCS5A02G535600	7.45073	0.00244816	Cortical cell-delineating protein
TraesCSU02G144800	7.00606	0.00215773	Cortical cell-delineating protein
TraesCS5A02G535500	4.2542	0.0117195	Cortical cell-delineating protein
TraesCS6A02G154200	-1.1703	0.0165712	Core-2/I-Branching enzyme
TraesCS6D02G143800	-1.3251	0.00419911	Core-2/I-Branching enzyme
TraesCS5B02G210000	-1.08994	0.0289637	Copper transporter 5.1
TraesCS7B02G338200	-1.45333	0.0492285	Copper transport protein ATX1
TraesCS1D02G009500	3.58018	0.049361	Coniferyl alcohol acyltransferase
TraesCS6A02G085100	-2.51594	0.021791	Coleoptile phototropism protein 1
TraesCS3D02G210900	1.4571	0.0141337	Cold-responsive protein kinase 1
TraesCS4D02G299100	-2.01865	0.00597212	Cold-regulated protein 27
TraesCS2B02G482300	-2.46052	0.0381151	Cold-regulated protein 2
TraesCS1D02G331000	2.13708	0.000949416	Coilin
TraesCS3D02G289900	1.7326	0.01034	Coiled-coil domain-containing protein 25
TraesCS3A02G290100	2.43215	0.00746058	Coiled-coil domain-containing protein 25
TraesCS3B02G291400	2.3331	5.015e-06	Coatomer subunit beta-1
TraesCS2D02G360000	1.25242	0.00500676	CLIP-associated protein
TraesCS3B02G159300	-2.11413	0.0387546	Citrate-binding protein
TraesCS2A02G424600	-6.49879	0.0427205	Cinnamyl alcohol dehydrogenase 7
TraesCS5D02G276500	3.2134	0.0180962	Cinnamoyl-CoA reductase 2
TraesCS7A02G396600	2.14459	3.71568e-13	Cinnamoyl-CoA reductase 1
TraesCS7B02G052700	2.05616	0.0498869	Cinnamoyl-CoA reductase 1
TraesCS4B02G214100	-3.25605	0.02757	Chromosome transmission fidelity protein 18 homolog
TraesCS7B02G481800	1.1893	0.00215159	Chloroplastic group IIA intron splicing facilitator CRS1
TraesCS3A02G101900	1.46024	0.0286207	Chlorophyllase-2
TraesCS6A02G002900	-1.91761	0.0321465	Chlorophyllase-1
TraesCS3D02G126700	-2.21928	0.000607485	Chloride channel protein CLC-c
TraesCS1D02G283900	1.75463	0.000746142	Chitinase 1
TraesCS5A02G501100	1.47673	0.021791	Chitin elicitor-binding protein
TraesCS7A02G036200	1.38284	0.00397762	Chaperonin 60 subunit beta 1
TraesCS4A02G452700	1.15053	0.023484	Chaperonin 60 subunit beta 1
TraesCS7D02G032800	1.05564	0.0165549	Chaperonin 60 subunit beta 1
TraesCS5D02G376000	2.24169	0.0344857	Chaperonin 60 subunit alpha 2
TraesCS5A02G366800	1.78864	0.0182561	Chaperonin 60 subunit alpha 2
TraesCS5B02G423000	5.7689	0.0123712	Chaperone protein ClpB1
TraesCS5B02G422800	1.88137	0.0278736	Chaperone protein ClpB1
TraesCS6D02G192800	1.37931	0.0103367	Cgr1 family
TraesCS6B02G316000	1.38529	0.00620852	Cellulose synthase-like protein E2
TraesCS4D02G144900	-1.25853	0.038341	Cell number regulator 13
TraesCS4A02G169500	-1.89774	0.00519442	Cell number regulator 13
TraesCS5D02G507700	2.75967	0.018335	Cell number regulator 10
TraesCS2D02G488700	2.39496	0.00233854	Cell division protein FtsZ homolog 1
TraesCS7A02G025800	1.74955	0.00718091	Cell division control protein 48 homolog C
TraesCS1A02G444200	-1.15601	0.0162276	CCT motif
TraesCS4A02G194800	2.07363	0.018967	CBL-interacting protein kinase 14
TraesCS3D02G296000	-1.84225	0.00175559	CBL-interacting protein kinase 12
TraesCS3B02G578600	3.53632	0.0155821	Cationic peroxidase SPC4
TraesCS3A02G510900	3.28794	0.00520687	Cationic peroxidase SPC4
TraesCS3D02G518200	2.45921	0.00078261	Cationic peroxidase SPC4
TraesCS5D02G030700	-4.08166	0.028427	Cation/calcium exchanger 1
TraesCS6D02G048300	2.20781	0.0198192	Catalase isozyme 2
TraesCS6A02G041700	3.66474	0.00311447	Catalase isozyme 2
TraesCS3B02G317700	6.12002	0.0395526	CASP-like protein 3A1
TraesCS7A02G496400	4.91238	4.90437e-07	CASP-like protein 2C1
TraesCS1A02G383800	2.11709	7.19324e-05	CASP-like protein 1U2
TraesCS2D02G546500	1.21359	0.0196223	Calreticulin
TraesCS2A02G545600	1.05211	0.0129039	Calreticulin
TraesCS6A02G101900	1.01001	0.0021068	Calnexin homolog
TraesCS4D02G027600	-1.12117	0.00729295	Calcium-dependent protein kinase 9
TraesCS3B02G196300	-1.2141	0.0316093	C2 domain-containing protein At1g53590
TraesCS1A02G186000	-6.72171	0.0187254	bZIP transcription factor 29
TraesCS5D02G415300	6.46449	0.0365784	bZIP transcription factor
TraesCS3D02G203300	-1.07505	0.0261422	bZIP transcription factor
TraesCS4B02G256600	-1.59676	0.011872	BTB/POZ domain-containing protein NPY2
TraesCS2A02G563400	11.4128	7.34704e-16	BTB/POZ domain and ankyrin repeat-containing protein NPR1
TraesCS2D02G572000	10.0287	2.13035e-11	BTB/POZ domain and ankyrin repeat-containing protein NPR1
TraesCS7D02G459500	1.02267	0.0451366	BTB/POZ and MATH domain-containing protein 3
TraesCS6B02G470300	6.65276	0.00662431	BTB/POZ and MATH domain-containing protein 2
TraesCS7B02G373200	1.76402	0.0108202	BTB/POZ and MATH domain-containing protein 1
TraesCS7D02G459700	1.76085	0.00336349	BTB/POZ and MATH domain-containing protein 1
TraesCS4B02G235400	3.50839	4.41151e-13	Branched-chain-amino-acid aminotransferase 3
TraesCS4D02G298300	3.70738	5.41079e-26	Bowman-Birk type trypsin inhibitor TI1
TraesCS4A02G005700	1.86522	0.0193237	Bowman-Birk type trypsin inhibitor TI1
TraesCS3B02G037400	5.53796	2.53466e-25	Bowman-Birk type trypsin inhibitor
TraesCS3A02G126300	-4.87795	0.0420526	Boron transporter 4
TraesCS6B02G022500	-1.19094	0.019179	Bisdemethoxycurcumin synthase
TraesCS6B02G191300	2.96825	0.00189767	Bifunctional dethiobiotin synthetase/7,8-diamino-pelargonic acid aminotransferase
TraesCS6B02G248300	-1.30798	0.0429106	Bidirectional sugar transporter SWEET4
TraesCS1A02G129600	-2.62177	6.43106e-11	Bidirectional sugar transporter SWEET3b
TraesCS5D02G046300	-1.79828	0.031621	Bidirectional sugar transporter SWEET17
TraesCS6D02G009600	-4.69523	2.33478e-05	Bidirectional sugar transporter SWEET14
TraesCS6A02G009000	-7.72168	3.84436e-05	Bidirectional sugar transporter SWEET14
TraesCS5B02G394000	4.6862	0.018335	Beta-glucosidase BoGH3B
TraesCS3D02G330900	3.65756	0.000504361	Beta-glucosidase 5
TraesCS3D02G440500	1.67949	0.00244213	Beta-glucosidase 5
TraesCS3B02G484000	1.4814	0.00594051	Beta-glucosidase 5
TraesCS7B02G145100	-1.82133	0.0356307	Beta-glucosidase 28
TraesCS7A02G246300	-1.82468	0.0135916	Beta-glucosidase 28
TraesCS7D02G245000	-2.73028	0.0141498	Beta-glucosidase 28
TraesCS2D02G381000	1.37192	0.0483645	Beta-glucosidase 16
TraesCS2B02G051600	-1.56979	0.00123481	Beta-glucosidase 16
TraesCS2A02G329100	-6.67182	0.0114474	Beta-glucosidase 12
TraesCS7D02G359500	-1.75204	0.00329571	Beta-galactosidase 9
TraesCS4B02G220500	-1.11679	0.0283761	Beta-galactosidase 6
TraesCS4D02G220800	-1.65301	0.0114811	Beta-galactosidase 6
TraesCS2B02G403000	-1.44133	0.00915915	Beta-fructofuranosidase 1
TraesCS2D02G382600	-1.53987	0.0447001	Beta-fructofuranosidase 1
TraesCS2A02G523300	-4.60642	0.00799154	Beta-D-xylosidase 4
TraesCS2D02G221000	-1.77428	4.38454e-06	Beta-amylase
TraesCS2B02G240200	-1.57833	0.000329076	Beta-amylase Tri a 17
TraesCS2D02G220900	-1.92733	0.0261214	Beta-amylase Tri a 17
TraesCS4B02G009900	1.17418	0.0342758	Beta-amylase 2
TraesCS7D02G368800	8.34827	4.9029e-07	Berberine bridge enzyme-like Cyn d 4
TraesCS1B02G290200	-1.1653	0.0142104	BEL1-like homeodomain protein 9
TraesCS3A02G363900	-1.22515	0.0247199	BEL1-like homeodomain protein 9
TraesCS3B02G396100	-1.51295	0.01645	BEL1-like homeodomain protein 9
TraesCS7D02G447300	-4.04429	0.00227628	BEACH domain-containing protein B
TraesCS2A02G366100	1.14529	0.0306683	B-box zinc finger protein 24
TraesCS6D02G221700	-1.54309	0.0201898	B-box zinc finger protein 21
TraesCS6B02G181400	1.21284	0.0185172	B-box domain protein 31
TraesCS1A02G311900	-1.75895	0.0253812	Basic leucine zipper 24
TraesCS3D02G162500	3.59495	3.85686e-14	Bark storage protein A
TraesCS3A02G127300	4.17979	0.0352911	BAHD acyltransferase DCR
TraesCS4D02G357900	6.55193	0.00910344	BAG family molecular chaperone regulator 6
TraesCS5A02G438600	7.22411	0.000689098	B3 domain-containing protein Os08g0324300
TraesCS4A02G357900	-1.26281	0.0111796	B3 domain-containing protein Os06g0194400
TraesCS6D02G357500	3.98842	0.005301	Auxin-responsive protein IAA9
TraesCS3B02G401000	-1.32605	0.00169803	Auxin transporter-like protein 1
TraesCS6B02G167100	-1.35686	0.0171311	Auxin response factor 6
TraesCS4B02G154900	1.22927	0.00642044	ATP-dependent Clp protease proteolytic subunit-related protein 3
TraesCS4D02G184400	1.33471	0.0166913	ATP-dependent Clp protease proteolytic subunit 5
TraesCS3B02G311900	-2.26281	0.000328886	ATP-dependent 6-phosphofructokinase 3
TraesCS3B02G279400	7.16405	0.00135876	ATP-citrate synthase beta chain protein 1
TraesCS7B02G193900	2.31918	0.0352966	AT-hook motif nuclear-localized protein 26
TraesCS5D02G199600	2.42372	0.0371222	AT-hook motif nuclear-localized protein 26
TraesCS6A02G083100	1.98888	4.83646e-06	AT-hook motif nuclear-localized protein 1
TraesCS7D02G222800	-1.42751	2.01923e-06	Aspartyl protease family protein
TraesCS6D02G264200	-1.48512	0.0137727	Aspartyl protease family protein
TraesCS7B02G128000	-1.54824	0.00856404	Aspartyl protease family protein
TraesCS7A02G219300	-2.05873	1.48937e-06	Aspartyl protease family protein
TraesCS7D02G475600	-1.28182	0.0386637	Aspartyl protease family protein
TraesCS6A02G283700	-1.55178	0.0107635	Aspartyl protease family protein
TraesCS6B02G312000	-3.1606	2.75737e-05	Aspartyl protease family protein
TraesCS2A02G583100	1.34781	0.00805747	Aspartic proteinase nepenthesin-2
TraesCS2B02G086200	-2.16853	0.000894334	Aspartic proteinase nepenthesin-1
TraesCS5A02G153900	4.37914	5.59773e-14	Asparagine synthetase
TraesCS5D02G159100	4.30962	4.91799e-09	Asparagine synthetase
TraesCS5B02G152600	2.09948	0.0199251	Asparagine synthetase
TraesCS1D02G188500	-1.00729	0.00225466	Arogenate dehydratase 1
TraesCS4A02G410800	-1.62389	2.44464e-06	Aquaporin TIP1-1
TraesCS4D02G308800	-1.64357	1.98858e-06	Aquaporin TIP1-1
TraesCS4B02G310900	-1.71006	0.000994229	Aquaporin TIP1-1
TraesCS6D02G076400	3.13155	0.00198774	Aquaporin PIP2-4
TraesCS2A02G198500	-1.22237	0.0130715	Aquaporin PIP2-1
TraesCS6B02G450000	-1.39972	0.0248775	Aquaporin PIP1-5
TraesCS6A02G405600	-1.62583	0.000394937	Aquaporin PIP1-5
TraesCS6D02G389400	-1.68323	0.000286164	Aquaporin PIP1-5
TraesCS6D02G389500	-1.91124	0.000131781	Aquaporin PIP1-5
TraesCS6A02G405700	-2.05982	2.19855e-05	Aquaporin PIP1-5
TraesCS6B02G450200	-2.06407	0.000329076	Aquaporin PIP1-5
TraesCS2B02G425600	-1.48486	0.000926147	Aquaporin PIP1-3/PIP1-4
TraesCS2D02G404800	-1.55109	0.000340107	Aquaporin PIP1-3/PIP1-4
TraesCS2A02G407700	-1.9086	5.54416e-07	Aquaporin PIP1-2
TraesCS1D02G176000	-1.1659	0.00882511	Aquaporin NIP3-1
TraesCS1A02G177500	-2.50017	1.06169e-06	Aquaporin NIP3-1
TraesCS6B02G325200	-2.27103	5.488e-06	APO protein 2
TraesCS6B02G153800	2.58128	5.39051e-05	AP2-like ethylene-responsive transcription factor
TraesCS6A02G125700	1.87644	0.00360044	AP2-like ethylene-responsive transcription factor
TraesCS7D02G225700	-3.44386	9.82466e-09	Anthranilate O-methyltransferase 2
TraesCS7A02G224000	-2.85458	1.10674e-17	Anthranilate O-methyltransferase 1
TraesCS6B02G158600	-4.02272	0.00866025	Anthocyanin 5-aromatic acyltransferase
TraesCS2D02G483100	-6.51148	0.0436693	Anthocyanidin reductase ((2S)-flavan-3-ol-forming)
TraesCS2B02G055100	-6.73122	0.0250124	Anthocyanidin reductase ((2S)-flavan-3-ol-forming)
TraesCS3B02G313500	-1.33367	0.0206825	Anthocyanidin 5,3-O-glucosyltransferase
TraesCS1D02G019200	5.30528	0.0123874	Anthocyanidin 3-O-glucosyltransferase
TraesCS1D02G019100	2.61985	1.75995e-06	Anthocyanidin 3-O-glucosyltransferase
TraesCS3A02G484400	-1.12028	0.00234736	Annexin D5
TraesCS5B02G046700	2.47001	0.00579495	Ankyrin repeats (3 copies)
TraesCS2A02G034000	5.48686	3.9271e-05	Ananain
TraesCS5A02G194200	1.0985	0.00203704	Aminopeptidase M1-C
TraesCS2A02G305900	2.93123	0.00859377	Amino-acid permease BAT1
TraesCS6D02G160400	-2.58039	0.00731007	Amino acid transporter AVT6A
TraesCS6B02G198900	-2.65134	0.018335	Amino acid transporter AVT6A
TraesCS2B02G342900	8.7566	3.46642e-07	Amino acid transporter AVT1I
TraesCS2D02G324000	5.80702	7.51662e-14	Amino acid transporter AVT1I
TraesCS2A02G339100	3.84972	7.31501e-14	Amino acid transporter AVT1I
TraesCS6D02G331400	1.91804	0.0293157	Amino acid transporter AVT1A
TraesCS6A02G348400	1.10941	0.022449	Amino acid transporter AVT1A
TraesCS6B02G381900	-2.79014	0.0201898	Amino acid transporter AVT1A
TraesCS5B02G120800	-2.58938	0.00247678	Amino acid permease 6
TraesCS2D02G075000	-1.35607	0.025763	Amine oxidase
TraesCS3B02G415900	1.16449	5.2514e-05	Amidophosphoribosyltransferase 1
TraesCS3B02G214700	-1.35835	0.0213053	Alpha-glucosidase 2
TraesCS4A02G090200	1.77871	0.0334289	Alpha-dioxygenase 1
TraesCS6A02G344000	-1.60916	0.000851343	Alpha-aminoadipic semialdehyde synthase
TraesCS5A02G395200	-1.85265	0.013542	Alpha-1,4 glucan phosphorylase L isozyme/amyloplastic
TraesCS3B02G024000	-6.86165	0.00468223	Alpha-1,3-arabinosyltransferase XAT3
TraesCS6B02G309100	-1.29316	0.0262186	Alpha/beta hydrolase domain
TraesCS4B02G237500	-1.59043	0.0194424	Allene oxide synthase 2
TraesCS4B02G237600	-1.77169	2.74358e-06	Allene oxide synthase 2
TraesCS4D02G238800	-1.95053	0.00912138	Allene oxide synthase 2
TraesCS4A02G061900	-2.18726	0.000175653	Allene oxide synthase 2
TraesCS6D02G314300	-2.50741	0.00069137	Allene oxide cyclase
TraesCS5A02G328700	-7.48901	0.0126282	Alkane hydroxylase MAH1
TraesCS3B02G452100	-1.19118	0.00387249	Aldehyde dehydrogenase family 2 member C4
TraesCS3D02G412700	-1.32824	0.0117057	Aldehyde dehydrogenase family 2 member C4
TraesCS4D02G103000	1.81581	0.00148176	Alcohol dehydrogenase 1
TraesCS4A02G341100	-2.23496	0.00631362	ALBINO3-like protein 1
TraesCS1A02G299100	3.1109	0.000449217	Alanine--glyoxylate aminotransferase 2 homolog 3
TraesCS1B02G308900	2.37294	0.00276782	Alanine--glyoxylate aminotransferase 2 homolog 3
TraesCS1D02G292100	1.86841	0.0300068	Alanine--glyoxylate aminotransferase 2 homolog 3
TraesCS2D02G490400	3.52737	0.0111348	Agmatine coumaroyltransferase-2
TraesCS2A02G490700	9.04844	5.94345e-06	Agmatine coumaroyltransferase-1
TraesCS2D02G490900	6.82271	0.00658354	Agmatine coumaroyltransferase-1
TraesCS2B02G519100	4.81666	3.19322e-09	Agmatine coumaroyltransferase-1
TraesCS2D02G491100	4.78091	0.00084998	Agmatine coumaroyltransferase-1
TraesCS3B02G612900	4.65666	0.0273592	Agamous-like MADS-box protein AGL62
TraesCS3B02G612600	2.78979	0.0125432	Agamous-like MADS-box protein AGL61
TraesCS7A02G263800	-2.20094	0.0273592	ADP-ribosylation factor GTPase-activating protein AGD3
TraesCS1A02G404700	1.20084	0.0468185	AdoMet-dependent rRNA methyltransferase spb1
TraesCS2B02G196500	1.72801	0.0121598	Adipocyte plasma membrane-associated protein
TraesCS1D02G383600	6.40104	0.0211143	Adenylate isopentenyltransferase 1
TraesCS2D02G489900	1.8264	0.0483801	Adenosylhomocysteinase
TraesCS2B02G517500	1.4632	0.0380968	Adenosylhomocysteinase
TraesCS6B02G062400	-1.47371	0.0210198	Acylamino-acid-releasing enzyme 2
TraesCS3B02G139000	3.28041	0.00314565	Acyl transferase 7
TraesCS3B02G139100	2.86573	2.0536e-06	Acyl transferase 7
TraesCS3D02G121700	2.73008	0.00016835	Acyl transferase 7
TraesCS3D02G019300	5.02134	0.0111945	Acyl transferase 15
TraesCS2B02G445800	-2.00906	8.97023e-06	Acyclic sesquiterpene synthase
TraesCS2D02G423400	-2.33176	0.00089664	Acyclic sesquiterpene synthase
TraesCS5D02G364800	1.32628	0.00426499	Actin-related protein 4
TraesCS1D02G177400	-1.42797	0.0347803	Actin-2
TraesCS4B02G019700	1.72698	0.03363	Acidic leucine-rich nuclear phosphoprotein 32-related protein 2
TraesCS7D02G077100	-1.37715	0.0181713	Acid phosphatase 1
TraesCS7D02G001800	4.23541	6.09854e-08	Achilleol B synthase
TraesCS7A02G001700	7.5328	0.000281978	Achilleol B synthase
TraesCS7A02G232900	-1.72611	0.0475867	Achilleol B synthase
TraesCS5B02G436900	2.31128	0.00160298	Acetyltransferase (GNAT) domain
TraesCS7A02G428800	-1.90612	0.0466187	Acetylajmalan esterase
TraesCS7A02G430000	-2.85415	9.67993e-06	Acetylajmalan esterase
TraesCS7D02G421200	-3.02932	7.90264e-08	Acetylajmalan esterase
TraesCS3D02G517100	-1.72116	0.0217556	Abscisic stress-ripening protein 1
TraesCS3A02G509900	-5.14975	0.000105508	Abscisic stress-ripening protein 1
TraesCS2A02G089400	1.25585	0.00488381	Abscisic acid receptor PYL4
TraesCS6B02G298500	1.95154	0.000208394	Abscisic acid 8'-hydroxylase 1
TraesCS6A02G271300	1.62885	0.000329076	Abscisic acid 8'-hydroxylase 1
TraesCS7D02G337600	2.92269	0.00866025	ABC transporter G family member 8
TraesCS7B02G240900	1.74931	0.00186765	ABC transporter G family member 8
TraesCS3B02G017100	1.07726	0.00660633	ABC transporter G family member 7
TraesCS7B02G292700	1.75656	0.0113269	ABC transporter G family member 44
TraesCS7A02G342000	1.30698	0.0235994	ABC transporter G family member 4
TraesCS3B02G251300	-4.00391	0.037173	ABC transporter G family member 10
TraesCS2B02G128400	-1.28149	0.0371709	ABC transporter G family member 1
TraesCS6A02G140300	-2.52071	2.05094e-06	ABC transporter G family member 1
TraesCS2D02G110700	-2.66684	5.32895e-05	ABC transporter G family member 1
TraesCS2A02G110200	-2.8369	2.56919e-06	ABC transporter G family member 1
TraesCS2D02G594500	1.57919	0.0201644	ABC transporter E family member 2
TraesCSU02G036500	1.38462	0.00897251	ABC transporter E family member 2
TraesCS7B02G269700	1.42762	0.00139485	ABC transporter C family member 8
TraesCS3D02G129900	1.67951	0.0187485	ABC transporter C family member 3
TraesCS3B02G395000	1.36696	0.000166675	ABC transporter C family member 3
TraesCS5A02G512500	-1.0849	0.0207286	ABC transporter C family member 13
TraesCS4D02G339000	-1.39516	0.019179	ABC transporter C family member 13
TraesCS3A02G257500	-2.1823	0.00621878	ABC transporter B family member 4
TraesCS2D02G523100	-1.74817	0.00521291	ABC transporter B family member 19
TraesCS2A02G521400	-1.90598	0.019739	ABC transporter B family member 19
TraesCS2B02G550700	-1.93314	0.0125921	ABC transporter B family member 19
TraesCS3B02G290700	4.02744	1.94013e-05	ABC transporter B family member 11
TraesCS2D02G300100	-1.62681	0.0020388	ABA/WDS induced protein
TraesCS5D02G225300	-2.36746	0.0271656	AAA-ATPase
TraesCS7B02G326400	-1.95315	0.0313413	AAA-ATPase
TraesCS2D02G423200	-3.71444	0.00275528	9-beta-pimara-7,15-diene oxidase
TraesCS2D02G317000	5.25777	0.0106925	7-deoxyloganetin glucosyltransferase
TraesCS6B02G362000	3.24605	0.019179	7-deoxyloganetin glucosyltransferase
TraesCS6D02G094700	3.03584	6.1055e-05	7-deoxyloganetin glucosyltransferase
TraesCS6A02G331300	2.07513	0.000179971	7-deoxyloganetin glucosyltransferase
TraesCS6B02G347800	1.99205	0.0158578	7-deoxyloganetin glucosyltransferase
TraesCS7A02G055800	-2.1439	0.0196749	7-deoxyloganetin glucosyltransferase
TraesCS6B02G297600	-3.60275	7.52314e-07	7-deoxyloganetic acid glucosyltransferase
TraesCS6A02G270400	-7.1917	0.00201809	7-deoxyloganetic acid glucosyltransferase
TraesCS2A02G277100	2.70599	1.58815e-05	70 kDa peptidyl-prolyl isomerase
TraesCS2B02G294500	1.38853	0.0344857	70 kDa peptidyl-prolyl isomerase
TraesCS2B02G246000	1.14513	0.0442572	60S ribosomal protein L36a
TraesCS6A02G319100	1.47698	0.0157134	50S ribosomal protein L29
TraesCS6D02G298300	1.29484	0.0199816	50S ribosomal protein L29
TraesCS1A02G406500	2.30262	0.0104473	50S ribosomal protein L12
TraesCS1B02G436700	1.45949	0.00302695	50S ribosomal protein L12
TraesCS7A02G157000	-1.04565	0.0110469	5' nucleotidase, deoxy (Pyrimidine) type C protein (NT5C)
TraesCS7D02G038200	4.89267	0.00742114	4-hydroxyphenylacetaldehyde oxime monooxygenase
TraesCS2D02G128700	1.78541	3.5219e-11	4Fe-4S single cluster domain of Ferredoxin I|PF00753
TraesCS4D02G074700	-2.48026	0.0204969	4-coumarate--CoA ligase-like 7
TraesCS4D02G323500	-1.46432	6.40624e-05	4-coumarate--CoA ligase-like 4
TraesCS5A02G498800	-1.17411	0.00157972	4-coumarate--CoA ligase-like 4
TraesCS4B02G326800	-1.34553	0.00854051	4-coumarate--CoA ligase-like 4
TraesCS2A02G145800	3.27126	0.01645	4-coumarate--CoA ligase 5
TraesCS2B02G171200	2.9831	0.0367457	4-coumarate--CoA ligase 5
TraesCS2D02G150400	2.57112	0.0429003	4-coumarate--CoA ligase 5
TraesCS6B02G294100	-1.67075	0.00314565	4-coumarate--CoA ligase 2
TraesCS6A02G266700	-1.88091	0.0185353	4-coumarate--CoA ligase 2
TraesCS2D02G176000	-1.78486	0.0235994	3-oxoacyl-[acyl-carrier-protein] synthase II
TraesCS7D02G035700	-3.27999	0.00126699	3-ketoacyl-CoA synthase 5
TraesCS1D02G130500	-1.4737	0.0167014	30S ribosomal protein S8
TraesCS5D02G559900	-1.8451	0.00775738	30S ribosomal protein S8
TraesCS5D02G178300	1.48769	0.0344944	30S ribosomal protein 2
TraesCS6D02G190400	-2.94545	0.00966295	2-oxoglutarate-dependent dioxygenase DAO
TraesCS6B02G225200	-3.1938	0.00618881	2-oxoglutarate-dependent dioxygenase DAO
TraesCS7A02G439900	-1.17294	0.0239244	2-oxoglutarate-dependent dioxygenase 33
TraesCS4B02G374300	2.26819	4.9623e-05	2-oxoglutarate-dependent dioxygenase 11
TraesCS4B02G374200	1.47041	0.00056076	2-oxoglutarate-dependent dioxygenase 11
TraesCS5D02G233800	-1.87725	0.0257897	2-oxoglutarate-dependent dioxygenase 11
TraesCS2B02G586300	2.82676	0.00422052	2-methylpropanoate--CoA ligase CCL4
TraesCS5B02G239700	-3.40773	0.0120202	2-hydroxyisoflavanone dehydratase
TraesCS3D02G087400	-1.42683	0.000352344	2-alkenal reductase (NADP(+)-dependent)
TraesCS3B02G102600	-1.7461	0.00063804	2-alkenal reductase (NADP(+)-dependent)
TraesCS2B02G181600	2.73474	3.12465e-09	29 kDa ribonucleoprotein A
TraesCS2A02G156100	2.44961	6.85393e-07	29 kDa ribonucleoprotein A
TraesCS2D02G161900	1.92743	0.000155402	29 kDa ribonucleoprotein A
TraesCSU02G169600	3.96373	2.18587e-06	26 kDa endochitinase 1
TraesCS3D02G260500	-5.62755	0.0361289	26 kDa endochitinase 1
TraesCS6B02G346700	3.02495	0.0240072	24.1 kDa heat shock protein
TraesCS6A02G316200	2.99812	0.00329571	24.1 kDa heat shock protein
TraesCS6B02G371500	1.54303	0.0183103	20 kDa chaperonin
TraesCS5B02G211200	1.33677	0.00856404	20 kDa chaperonin
TraesCS5D02G219500	1.2648	0.0173598	20 kDa chaperonin
TraesCS2D02G394200	3.54641	9.80143e-05	1-aminocyclopropane-1-carboxylate synthase 2
TraesCS3A02G422200	1.32932	0.0483645	1-aminocyclopropane-1-carboxylate oxidase homolog 1
TraesCS5B02G232600	-2.24506	0.00469205	1-aminocyclopropane-1-carboxylate oxidase 1
TraesCS3A02G113100	7.1547	0.0136762	17.5 kDa class II heat shock protein
TraesCS4B02G367400	-2.54516	0.0303138	14 kDa proline-rich protein DC2.15
TraesCS7A02G412400	-1.07066	4.29024e-05	12-oxophytodienoate reductase 7
TraesCS7D02G405500	-1.33405	0.00234926	12-oxophytodienoate reductase 7
TraesCS7A02G174700	-2.07162	0.00953191	12-oxophytodienoate reductase 1
TraesCS7D02G175900	-4.05762	5.09135e-05	12-oxophytodienoate reductase 1
TraesCS5A02G054900	2.17059	0.00134481	11-beta-hydroxysteroid dehydrogenase A
TraesCS5B02G061600	1.61574	0.00712128	11-beta-hydroxysteroid dehydrogenase A
TraesCS1D02G217600	1.48973	0.000772237	10 kDa chaperonin 1
TraesCS5B02G014700	-4.10688	0.0175093	(E)-beta-caryophyllene synthase
TraesCS5A02G016600	-6.21278	4.18044e-06	(E)-beta-caryophyllene synthase
TraesCS3D02G454600	10.2099	9.57923e-09
TraesCS3D02G324700	8.3733	0.0026485
TraesCS2B02G362300	8.00674	7.48793e-06
TraesCS4B02G327900	7.98562	0.000118984
TraesCS2D02G379200	7.50615	0.000133317
TraesCS5A02G557800	7.39848	0.00151989
TraesCS2A02G322200	7.13843	0.0418935
TraesCS5A02G046300	7.0764	0.00436489
TraesCS4D02G063500	7.04591	0.0071385
TraesCS4A02G347900	7.02621	0.00105202
TraesCS7D02G042400	6.9561	0.00205149
TraesCS2B02G432600	6.92173	0.00906274
TraesCS6B02G076500	6.50207	0.0202047
TraesCS3B02G320600	5.07635	0.00791601
TraesCS4B02G299300	4.87674	0.0491163
TraesCS2A02G212500	4.85007	0.00395165
TraesCS2A02G432300	4.78817	0.00705739
TraesCS2A02G532000	4.65696	0.0351531
TraesCS2B02G339400	4.65358	0.0124007
TraesCS4B02G034700	4.22176	2.48136e-06
TraesCS6D02G093500	4.13951	0.0251456
TraesCS5B02G568100	3.7178	0.013498
TraesCS5A02G164800	3.71645	3.74992e-06
TraesCS7A02G026000	3.70348	0.0285761
TraesCS3A02G000800	3.70008	0.0087973
TraesCS7D02G355500	3.58792	0.00395165
TraesCS5D02G235500	3.58234	0.0123553
TraesCS3A02G506000	3.57478	5.1073e-10
TraesCS6B02G406800	3.54907	0.00686611
TraesCS7D02G137900	3.52363	0.00787221
TraesCS2B02G482500	3.39713	0.0102469
TraesCS6A02G292900	3.39059	0.0128709
TraesCS4A02G369300	3.36461	9.0724e-08
TraesCS5B02G231000	3.34025	0.0111268
TraesCS5D02G526000	3.27862	3.13702e-05
TraesCS7B02G245000	3.21473	0.0142104
TraesCS5A02G097300	3.18477	0.00170688
TraesCS2A02G432500	3.17124	7.93209e-05
TraesCS4B02G332900	3.15075	1.04038e-09
TraesCS2B02G192100	3.13938	1.12416e-11
TraesCS2D02G109600	3.08974	1.54508e-07
TraesCS7B02G061800	3.0882	0.0458338
TraesCS3A02G300600	3.08632	0.00567303
TraesCS1B02G199900	3.01074	0.000394402
TraesCS4D02G334600	2.9794	0.00367026
TraesCS3B02G574000	2.86276	0.0120358
TraesCS5A02G008400	2.81396	0.0386734
TraesCS5B02G478200	2.7783	0.00210258
TraesCS5B02G547300	2.74868	0.0063457
TraesCS2A02G399300	2.72256	0.000144649
TraesCS2D02G210300	2.71503	8.57203e-08
TraesCS5A02G232600	2.71007	7.26472e-06
TraesCS5B02G230800	2.70354	0.0251174
TraesCS2D02G173500	2.66793	2.6458e-08
TraesCS3A02G376100	2.63836	0.0429106
TraesCS1A02G402000	2.63615	0.0399513
TraesCS2A02G374200	2.58651	0.0162084
TraesCS4A02G080800	2.56692	0.0276001
TraesCS3D02G514000	2.5656	0.00407637
TraesCS3D02G320200	2.47359	0.0428173
TraesCS7A02G060800	2.42457	0.0293397
TraesCS5A02G008500	2.35988	0.0367457
TraesCS2B02G561100	2.34693	0.0467531
TraesCS4B02G056300	2.34138	0.0233731
TraesCS5A02G232400	2.31283	0.0163076
TraesCS3B02G003200	2.27649	4.18263e-05
TraesCS3B02G282800	2.22364	6.19355e-06
TraesCS2A02G166200	2.219	4.4893e-06
TraesCS1B02G393900	2.16134	0.0049083
TraesCS7D02G059600	2.14561	1.1714e-08
TraesCS4A02G237700	2.08466	0.0210379
TraesCS4D02G035700	2.08465	0.0447194
TraesCS3B02G356300	2.03555	0.0183098
TraesCS1D02G146300	2.01856	0.0172051
TraesCS7B02G068600	1.91974	0.00315194
TraesCS4D02G329500	1.90745	0.0394086
TraesCS2B02G153900	1.84581	0.0282475
TraesCS6B02G077900	1.83447	0.0113718
TraesCS1D02G377000	1.81437	0.0155621
TraesCS2D02G396800	1.78243	0.00546059
TraesCS5B02G373800	1.76704	0.00207023
TraesCS1D02G081900	1.76232	0.00274081
TraesCS5D02G075300	1.75467	0.00957395
TraesCS3B02G042400	1.73252	0.00156308
TraesCS1B02G293400	1.72718	0.000126302
TraesCS1D02G384400	1.72668	0.0206474
TraesCS5B02G106200	1.70139	0.0380127
TraesCS2B02G233100	1.68452	0.0142104
TraesCS3B02G310200	1.63161	0.0448778
TraesCS3B02G592200	1.60947	0.0105963
TraesCS1A02G289800	1.59741	2.26188e-06
TraesCS1A02G056200	1.58772	0.00924379
TraesCS5A02G260800	1.57792	0.00463335
TraesCS5B02G033700	1.49325	0.0377329
TraesCS6B02G273700	1.47907	0.0490907
TraesCS1A02G289900	1.44541	0.000584345
TraesCS7A02G432200	1.44069	0.0377761
TraesCS1D02G128700	1.42994	0.0216908
TraesCS6B02G304700	1.39264	0.0230996
TraesCS4B02G339200	1.32349	0.0453959
TraesCS5D02G463400	1.30687	0.0292063
TraesCS4B02G332800	1.27423	0.0046376
TraesCS7B02G418800	1.26738	0.0200115
TraesCS6A02G331900	1.23423	2.25565e-05
TraesCS2A02G205900	1.18758	0.0178676
TraesCS7A02G104800	1.13769	0.0209769
TraesCS2D02G440400	1.10205	0.0124226
TraesCS1D02G310600	1.04599	0.013786
TraesCS7A02G194400	1.03867	0.0412137
TraesCS6A02G229000	1.02848	0.0256174
TraesCS3B02G299700	-1.00784	0.0191254
TraesCS6B02G333900	-1.02868	0.0293503
TraesCS5D02G196000	-1.03901	0.00713904
TraesCS1A02G281000	-1.10729	0.0337966
TraesCS3D02G524000	-1.14542	0.0279736
TraesCS6B02G309800	-1.14573	0.0130513
TraesCS3B02G290000	-1.16645	0.029462
TraesCS1B02G290000	-1.19408	0.0212994
TraesCS7A02G460000	-1.30161	3.54989e-05
TraesCS5A02G384600	-1.33212	0.00397023
TraesCS3B02G601700	-1.33245	0.0134376
TraesCS4B02G258700	-1.34506	0.0447976
TraesCS4D02G223700	-1.54986	0.0410927
TraesCS6B02G227800	-1.56508	0.0454519
TraesCS6D02G185900	-1.56813	0.00303963
TraesCS6A02G365900	-1.58907	0.0329141
TraesCS1B02G258800	-1.6263	1.14568e-05
TraesCS4B02G115000	-1.65613	0.0317506
TraesCS3A02G490600	-1.66601	0.000214704
TraesCS4D02G208800	-1.72682	0.0258056
TraesCS7D02G002000	-1.73162	0.0115295
TraesCS3A02G364200	-1.74057	0.0103747
TraesCS1D02G057600	-1.7561	1.27233e-05
TraesCS1A02G056900	-1.77891	0.000116138
TraesCSU02G062100	-1.80525	0.00442134
TraesCS6D02G223700	-1.82176	0.0456271
TraesCS3A02G026000	-1.82747	0.0056453
TraesCS4B02G223400	-1.86638	0.018335
TraesCS5D02G239000	-1.86754	0.0280964
TraesCS4B02G391800	-1.87796	0.00862026
TraesCS2B02G340800	-1.91945	0.00289628
TraesCS2B02G585600	-1.95548	0.0491163
TraesCS3D02G536600	-1.96241	0.000336336
TraesCS3D02G536700	-2.06225	8.85673e-07
TraesCS3B02G601800	-2.07364	9.47659e-05
TraesCS3D02G203200	-2.08163	0.01797
TraesCS3B02G451800	-2.09704	0.000483171
TraesCS2A02G342900	-2.15717	0.000920626
TraesCS5A02G276900	-2.22003	0.0364338
TraesCS2A02G343200	-2.2496	2.47841e-06
TraesCS3B02G159500	-2.25982	0.0132683
TraesCS1D02G247700	-2.29366	2.36573e-08
TraesCS5A02G103700	-2.40124	4.93199e-05
TraesCS7D02G522400	-2.41268	0.00205149
TraesCS5B02G127100	-2.44441	0.0209114
TraesCS5A02G490600	-2.48093	0.0297312
TraesCS1A02G111800	-2.50072	0.0358924
TraesCS6B02G112600	-2.51984	0.0185703
TraesCS1B02G074300	-2.5292	4.03595e-05
TraesCS3B02G296200	-2.55196	0.0228066
TraesCS2D02G321500	-2.56235	6.18496e-05
TraesCS5A02G555100	-2.56301	4.1143e-07
TraesCS1A02G248300	-2.56806	1.25873e-08
TraesCS6B02G133700	-2.63181	0.0133686
TraesCS6B02G122300	-2.73281	0.000241713
TraesCS6A02G202100	-3.43502	1.64993e-09
TraesCS2B02G627900	-3.44133	0.0209114
TraesCS2A02G187100	-3.68495	0.0131472
TraesCS2A02G440400	-3.71696	0.00112662
TraesCS2B02G461217	-3.73022	0.000122145
TraesCS6D02G297800	-3.79602	0.0152818
TraesCS3A02G519200	-3.89178	0.000998021
TraesCS5A02G262500	-3.99916	0.000293295
TraesCS3D02G412300	-4.08531	1.50446e-05
TraesCS6B02G307500	-4.13724	8.58241e-06
TraesCS4B02G097300	-4.19743	0.0031777
TraesCS6B02G229100	-4.48109	0.00465459
TraesCS4D02G262100	-4.9658	0.0121739
TraesCS2B02G106300	-4.98094	0.0380651
TraesCS1D02G050500	-6.15979	0.0424861
TraesCS2A02G442100	-6.26113	0.0369379
TraesCS7B02G380700	-6.37695	0.0278723
TraesCS1D02G164400	-6.41799	0.00568723
TraesCS1B02G276200	-6.67163	0.0321219
TraesCS5A02G162200	-6.87139	0.00685671
TraesCS2D02G500700	-7.18669	0.0076473
TraesCS7B02G432200	-7.6142	0.000779976
TraesCS4A02G356700	-8.55437	1.40672e-07
TraesCS3B02G274300	-10.0356	7.72361e-11
DEGs in 24 hpi
gene_id	log2FoldChange	padj	annotation
TraesCS6B02G301000	2.57789	0.016555	Zinc-finger homeodomain protein 7
TraesCS6D02G253700	2.2789	0.0230904	Zinc-finger homeodomain protein 7
TraesCS1A02G418600	21.7947	6.27018e-08	Zinc-finger homeodomain protein 6
TraesCS4D02G086300	3.17088	0.0241258	Zinc-finger homeodomain protein 4
TraesCS7A02G420200	-3.66083	0.00778542	Zinc transporter 7
TraesCS7D02G412900	-6.34938	0.00579555	Zinc transporter 7
TraesCS3A02G423800	7.79342	0.0376914	Zinc finger, C3HC4 type (RING finger)
TraesCS5D02G291000	3.85461	0.00571173	Zinc finger, C3HC4 type (RING finger)
TraesCS5B02G282300	2.84992	0.0256442	Zinc finger, C3HC4 type (RING finger)
TraesCS6B02G448900	2.61092	0.0186055	Zinc finger protein ZAT5
TraesCS5B02G490900	-5.78619	0.0159537	Zinc finger protein ZAT5
TraesCS4B02G143400	-8.72313	0.000418385	Zinc finger protein ZAT11
TraesCS6B02G392400	-3.51119	8.97558e-08	Zinc finger protein VAR3
TraesCS7B02G113400	4.20298	0.0046005	Zinc finger protein CONSTANS-LIKE 16
TraesCS7A02G206200	3.76013	0.0324263	Zinc finger protein CONSTANS-LIKE 16
TraesCS6D02G274100	1.677	0.0363137	Zinc finger protein CONSTANS-LIKE 16
TraesCS1A02G374800	1.30106	0.000105397	Zinc finger protein BRUTUS
TraesCS6D02G314600	2.58213	0.0191624	Zinc finger protein 8
TraesCS6B02G365700	2.32789	0.00378698	Zinc finger protein 8
TraesCS5A02G143400	2.00731	0.0350537	Zinc finger CCCH domain-containing protein 53
TraesCS1B02G106200	3.50654	0.0287352	Zinc finger CCCH domain-containing protein 4
TraesCS3A02G107200	2.74647	0.0430984	Zinc finger CCCH domain-containing protein 2
TraesCS5B02G016000	3.31907	1.98956e-09	Zeamatin
TraesCS4D02G015600	-3.76153	0.016368	Zeamatin
TraesCS4A02G296400	-4.04404	0.0119947	Zeamatin
TraesCS5A02G056600	1.42012	0.00365008	Zealexin A1 synthase
TraesCS2B02G017700	-5.67878	0.00437445	Zealexin A1 synthase
TraesCS5D02G203300	6.01776	0.0461047	Xyloglucan O-acetyltransferase 1
TraesCS7A02G103600	6.98535	0.036827	Xyloglucan endotransglycosylase/hydrolase protein 8
TraesCS4A02G402300	3.69973	0.0355329	Xyloglucan endotransglycosylase/hydrolase protein 8
TraesCS1D02G404300	2.6862	0.0018602	Xyloglucan endotransglycosylase/hydrolase protein 8
TraesCS1B02G424500	1.88648	0.00945043	Xyloglucan endotransglycosylase/hydrolase protein 8
TraesCS1A02G396200	1.63395	0.0159572	Xyloglucan endotransglycosylase/hydrolase protein 8
TraesCS4B02G354900	5.2641	9.27062e-06	Xyloglucan endotransglucosylase/hydrolase protein 31
TraesCS5A02G524200	2.50585	0.0495742	Xyloglucan endotransglucosylase/hydrolase protein 31
TraesCS2A02G109400	8.59318	0.00199045	Xylanase inhibitor C-terminal|PF14543
TraesCS5D02G232900	-5.14894	0.0154984	WRKY transcription factor WRKY76
TraesCS5B02G224100	-5.51592	0.00800092	WRKY transcription factor WRKY76
TraesCS5B02G224000	-5.68178	0.0176715	WRKY transcription factor WRKY76
TraesCS6B02G108000	-7.6638	0.00365901	WRKY transcription factor 55
TraesCS2D02G104600	-7.3779	9.49867e-05	WRKY DNA-binding transcription factor 70
TraesCS6D02G045000	3.24526	0.00623574	WD repeat-containing protein RUP1
TraesCS5A02G321800	3.04986	0.000332524	Wax ester synthase/diacylglycerol acyltransferase 11
TraesCS3D02G267000	-2.62026	0.0269957	Wax ester synthase/diacylglycerol acyltransferase 11
TraesCS2A02G219600	-5.15791	0.00659055	WAT1-related protein
TraesCS2D02G225400	-5.24367	0.0227645	WAT1-related protein
TraesCS2B02G245100	-9.68849	1.44022e-06	WAT1-related protein
TraesCS5B02G219500	-3.87533	0.0145409	WAT1-related protein
TraesCS4A02G464200	6.17613	0.0044891	WAT1-related protein
TraesCS5D02G021800	-5.92702	0.0286202	WAT1-related protein
TraesCS3B02G026700	3.29567	0.0329208	WAT1-related protein
TraesCS5B02G063700	-7.37743	0.0366737	Wall-associated receptor kinase-like 9
TraesCS2B02G536600	-2.75838	0.0278835	Wall-associated receptor kinase-like 4
TraesCS5A02G052900	-5.66301	0.00184581	Wall-associated receptor kinase-like 20
TraesCS6B02G037600	-1.6376	0.0299062	Wall-associated receptor kinase 5
TraesCS6B02G004000	-2.62235	0.035486	Wall-associated receptor kinase 5
TraesCS6B02G458032	-3.74202	0.0188414	Wall-associated receptor kinase 5
TraesCS6B02G459300	-3.88182	0.0443963	Wall-associated receptor kinase 5
TraesCS6B02G002495	-7.13199	0.0046092	Wall-associated receptor kinase 5
TraesCS6D02G032226	-1.38223	0.0305841	Wall-associated receptor kinase 5
TraesCS2A02G466900	-3.45885	0.02245	Wall-associated receptor kinase 5
TraesCS6B02G035500	-3.19414	0.0246372	Wall-associated receptor kinase 5
TraesCS7D02G418200	-3.78534	0.00203248	Wall-associated receptor kinase 5
TraesCS6D02G032600	-5.10504	0.00830443	Wall-associated receptor kinase 5
TraesCS3B02G010000	-4.16798	0.0334541	Wall-associated receptor kinase 5
TraesCS6B02G097200	7.89934	7.43542e-05	Wall-associated receptor kinase 4
TraesCS5B02G063600	-4.10856	0.0269957	Wall-associated receptor kinase 4
TraesCS6D02G042100	-6.25181	0.0334	Wall-associated receptor kinase 4
TraesCS6A02G342000	-5.0133	0.00737679	Wall-associated receptor kinase 2
TraesCS6B02G073200	-2.93395	0.0242791	Wall-associated receptor kinase 2
TraesCS5D02G256500	-4.49279	0.0318845	Wall-associated receptor kinase 1
TraesCS6A02G301100	-2.31429	0.0426372	VQ motif
TraesCS2A02G024800	-5.54915	0.00291479	Vesicle-associated protein 1-3
TraesCS6B02G178000	-1.59603	0.000100416	Very-long-chain aldehyde decarbonylase GL1-2
TraesCS4B02G268500	2.40295	0.023983	Very-long-chain (3R)-3-hydroxyacyl-CoA dehydratase PASTICCINO 2A
TraesCS4D02G363600	4.44217	3.04617e-07	VAN3-binding protein
TraesCS3A02G511400	6.06877	0.0337877	VAMP-like protein YKT61
TraesCS7B02G387100	-1.83303	0.0430984	Vacuolar-sorting receptor 6
TraesCS6A02G310600	-1.96358	0.0169121	Vacuolar-sorting receptor 4
TraesCS5B02G227600	-4.23928	4.81456e-05	Vacuolar-processing enzyme
TraesCS5A02G228900	-5.23663	1.44022e-06	Vacuolar-processing enzyme
TraesCS4D02G141000	-1.22511	0.0472609	Vacuolar protein sorting-associated protein 2 homolog 1
TraesCS7B02G382000	3.6305	0.0319445	Ureide permease 1
TraesCS7D02G466900	3.22508	2.34874e-10	Ureide permease 1
TraesCS1B02G278500	4.38231	0.00123854	Universal stress protein family
TraesCS7A02G100500	4.07447	5.26979e-05	Uncharacterized protein At3g49055
TraesCS6A02G276900	1.88418	0.00499029	Uncharacterized protein At1g26090
TraesCS1B02G417000	2.22977	0.0467419	Uncharacterized oxidoreductase
TraesCS3D02G187400	-1.25451	0.0390017	Uncharacterized isomerase BH0283
TraesCS3A02G426600	3.16707	0.048889	Uncharacterized hydrolase YNR064C
TraesCS7A02G229500	4.44831	0.00386103	Uncharacterized GPI-anchored protein
TraesCS5D02G096400	4.39373	7.32994e-08	UNC93-like protein 3
TraesCS2B02G049700	2.59424	0.023479	UNC93-like protein 1
TraesCS1B02G312100	6.89308	0.00189133	UDP-glycosyltransferase CGT
TraesCS7B02G116900	-5.71484	0.00514964	UDP-glycosyltransferase 90A2
TraesCS7A02G210300	4.21307	0.0013276	UDP-glycosyltransferase 90A1
TraesCS4B02G364500	1.87954	0.0129865	UDP-glycosyltransferase 90A1
TraesCS5D02G473500	-2.28805	0.000425581	UDP-glycosyltransferase 88F5
TraesCS1A02G061700	1.51116	0.0334161	UDP-glycosyltransferase 86A1
TraesCS2B02G628900	4.51291	0.0242975	UDP-glycosyltransferase 85A7
TraesCS7A02G178600	-3.21415	0.0389055	UDP-glycosyltransferase 85A7
TraesCS7D02G180700	-3.83739	0.0473105	UDP-glycosyltransferase 85A7
TraesCS4D02G366200	2.56652	0.046276	UDP-glycosyltransferase 73E1
TraesCS7D02G171200	8.43207	0.00169227	UDP-glycosyltransferase 73C6
TraesCS7B02G046400	6.80221	0.0344272	UDP-glycosyltransferase 71K1
TraesCSU02G030000	6.68983	0.0256442	UDP-glycosyltransferase 71K1
TraesCS4A02G004100	4.74081	0.0386788	UDP-glucuronate:xylan alpha-glucuronosyltransferase 2
TraesCS5D02G288700	3.10855	0.022395	UDP-glucuronate 4-epimerase 6
TraesCS5D02G302200	-4.8031	0.000292724	U-box domain-containing protein 70
TraesCS1A02G207900	-3.55255	0.010515	U-box domain-containing protein 36
TraesCS3B02G239200	2.0199	0.015113	U-box domain-containing protein 34
TraesCS5A02G294700	-4.24087	0.0416636	U-box domain-containing protein 33
TraesCS1D02G196500	7.91983	2.9677e-05	Ubiquitin carboxyl-terminal hydrolase 25
TraesCS6D02G245800	-1.78399	0.00319591	Ubiquinol oxidase 1a
TraesCS6D02G117400	9.85344	1.23992e-05	Tyrosine-sulfated glycopeptide receptor 1
TraesCS5B02G163200	-1.46354	0.0371965	Tyrosine-protein phosphatase DSP1
TraesCS4B02G070500	1.50205	0.00143028	Type IV inositol polyphosphate 5-phosphatase 11
TraesCS7D02G326600	2.01007	0.024147	Type II CAAX prenyl endopeptidase Rce1-like
TraesCS3D02G384500	2.42103	0.0190919	Two-component response regulator ORR26
TraesCS3B02G423600	2.30168	0.0209112	Two-component response regulator ORR26
TraesCS2B02G326800	3.8586	0.0483733	Two-component response regulator ORR1
TraesCS1D02G258800	1.74009	0.0265195	Tubulin beta-1 chain
TraesCS2B02G221800	3.87737	0.000232489	Tubulin alpha-1 chain
TraesCS2D02G202200	2.98316	0.000419573	Tubulin alpha-1 chain
TraesCS2A02G185500	2.9596	0.00148913	Tubulin alpha-1 chain
TraesCS1B02G094300	1.27582	0.00827328	Triose phosphate/phosphate translocator
TraesCS5B02G209100	-3.35101	0.0245367	Trimethyltridecatetraene synthase
TraesCS5B02G209200	-3.91186	0.0235436	Trimethyltridecatetraene synthase
TraesCS5A02G214600	-4.12092	0.004282	Trimethyltridecatetraene synthase
TraesCS5A02G214800	-4.41327	0.00921605	Trimethyltridecatetraene synthase
TraesCS5D02G217200	-4.43855	0.0117034	Trimethyltridecatetraene synthase
TraesCS5D02G217400	-4.49248	0.00101405	Trimethyltridecatetraene synthase
TraesCS6D02G016300	2.60523	0.0154004	Trihelix transcription factor GT-2
TraesCS6B02G020100	2.58494	0.00720151	Trihelix transcription factor GT-2
TraesCSU02G029700	4.92821	0.000803382	Trihelix transcription factor DF1
TraesCS4B02G396900	4.1384	0.00752674	Trihelix transcription factor DF1
TraesCS2D02G387100	2.32483	0.0305292	Trihelix transcription factor DF1
TraesCS7A02G068600	3.34743	0.0305292	Tricin synthase 1
TraesCS3A02G534900	3.06252	0.0181565	Tricetin 3',4',5'-O-trimethyltransferase
TraesCS3D02G540200	2.1111	0.00618013	Tricetin 3',4',5'-O-trimethyltransferase
TraesCS3D02G089100	3.65488	0.00722219	Triacylglycerol lipase OBL1
TraesCS7D02G260100	4.27827	0.0426112	Triacylglycerol lipase 2
TraesCS2D02G168300	-1.99519	0.008199	Trehalose 6-phosphate phosphatase RA3
TraesCS3B02G498900	1.88223	0.0100027	Transposon Ty3-I Gag-Pol polyprotein
TraesCS4A02G001800	2.51872	0.0293855	Transport inhibitor response 1-like protein
TraesCS7D02G220100	1.70258	0.00671374	Transmembrane protein 245
TraesCS1D02G275200	4.679	0.0189834	Transcriptional repressor, ovate
TraesCS2B02G309000	3.17221	0.01009	Transcriptional activator
TraesCS2A02G292600	2.09702	0.0291434	Transcriptional activator
TraesCS2B02G517400	-4.53638	0.00868613	Transcription factor WRKY45-2
TraesCS2A02G489500	-4.88753	0.00716684	Transcription factor WRKY45-2
TraesCS1A02G301100	-7.65867	0.00221461	Transcription factor WRKY45-2
TraesCS2D02G104500	-4.90734	0.0229934	Transcription factor WRKY45-1
TraesCS4B02G170100	-5.1012	0.0134742	Transcription factor WRKY45-1
TraesCS1A02G212700	2.09734	0.0160241	Transcription factor UNE10
TraesCS7B02G091900	3.84406	0.00119446	Transcription factor TCP14
TraesCS6D02G285600	2.76982	0.023828	Transcription factor TCP14
TraesCS6A02G306500	2.61749	0.00456562	Transcription factor TCP14
TraesCS7D02G187600	2.49878	0.00216736	Transcription factor TCP14
TraesCS6B02G334900	1.91817	0.00875498	Transcription factor TCP14
TraesCS3B02G394200	2.63356	0.0460119	Transcription factor PCL1
TraesCS4A02G411900	6.64343	0.00894288	Transcription factor MYB86
TraesCS2D02G158200	3.57286	0.00174351	Transcription factor MYB86
TraesCS2B02G177900	2.47255	0.0445869	Transcription factor MYB86
TraesCS3D02G036200	-6.75986	0.0148348	Transcription factor MYB62
TraesCS1A02G083100	6.45424	0.0120404	Transcription factor MYB61
TraesCS3B02G126800	-1.25119	0.0210353	Transcription factor MYB36
TraesCS6A02G294000	2.08157	0.021166	Transcription factor MYB20
TraesCS5D02G244000	4.28875	0.0222958	Transcription factor HEC2
TraesCS7D02G373400	-6.41814	0.0172099	Transcription factor GAMYB
TraesCS1B02G287700	1.73274	0.0239061	Transcription factor DIVARICATA
TraesCS3D02G208500	5.97175	0.00147969	Transcription factor bHLH87
TraesCS3A02G207300	5.41064	0.0263552	Transcription factor bHLH87
TraesCS3B02G233700	5.03912	0.0206543	Transcription factor bHLH87
TraesCS3A02G440600	7.11187	0.0023846	Transcription factor bHLH84
TraesCS7A02G256200	6.27337	0.000693286	Transcription factor bHLH62
TraesCS7D02G257000	6.20256	0.000263607	Transcription factor bHLH62
TraesCSU02G138400	2.52306	0.0108445	Transcription factor bHLH35
TraesCS2D02G094800	-8.12932	0.00623068	Transcription factor bHLH149
TraesCS7D02G346300	2.14821	0.0153001	Transcription factor bHLH144
TraesCS4D02G320900	-3.9002	0.0148348	Trans-cinnamate:CoA ligase
TraesCS4B02G323900	-4.37837	0.0363049	Trans-cinnamate:CoA ligase
TraesCS3B02G251600	5.35825	1.67018e-05	TPR repeat-containing thioredoxin TTL1
TraesCS1B02G462300	2.42865	0.00933789	TPR repeat-containing thioredoxin TTL1
TraesCS1A02G427400	1.71262	0.0156121	TPR repeat-containing thioredoxin TTL1
TraesCS5B02G261800	3.09815	0.0112947	Tonoplast dicarboxylate transporter
TraesCS7A02G456500	-1.91155	0.0419323	TLC domain-containing protein
TraesCS7D02G445200	-2.19637	0.0460119	TLC domain-containing protein
TraesCS1B02G439600	4.18075	2.88671e-05	Timeless protein
TraesCS1D02G416900	1.83042	0.0258364	Timeless protein
TraesCS2B02G457600	3.97596	0.00141368	Thylakoid lumenal 29 kDa protein
TraesCS2D02G434500	3.88392	0.00851078	Thylakoid lumenal 29 kDa protein
TraesCS1B02G191600	1.29615	0.0330764	Thylakoid lumenal 17.4 kDa protein
TraesCS7A02G413800	4.58872	0.00169808	Thylakoid lumenal 16.5 kDa protein
TraesCS7B02G313800	4.12883	0.0180408	Thylakoid lumenal 16.5 kDa protein
TraesCS7D02G407100	3.68956	0.00583928	Thylakoid lumenal 16.5 kDa protein
TraesCS2A02G575500	1.35994	0.036514	Thioredoxin-like 4
TraesCS6B02G353700	2.44355	0.0243632	Thioredoxin-like 3-1
TraesCS1B02G142600	1.33728	0.00875498	Thioredoxin-like 2
TraesCS2A02G100900	2.30155	0.0393148	Thioredoxin-like 1-1
TraesCS2B02G118100	1.90543	0.00644325	Thioredoxin-like 1-1
TraesCS3D02G340500	-8.14348	0.000939387	Thiol protease SEN102
TraesCS5B02G208100	-1.26078	0.0359396	Thiol protease aleurain
TraesCS5B02G016100	1.47888	0.0231136	Thaumatin-like protein
TraesCS5B02G015700	1.20546	0.000634558	Thaumatin-like protein
TraesCS5A02G220600	-2.15649	0.0461868	Tetraspanin-7
TraesCS1B02G086100	1.28502	0.0216806	Tetraspanin-6
TraesCS1B02G227600	-3.89217	0.00223548	T-complex protein 1 subunit epsilon
TraesCS2A02G326500	-2.21229	0.0217588	SUPPRESSOR OF GAMMA RESPONSE 1
TraesCS2B02G355600	-7.43767	0.0126288	SUPPRESSOR OF GAMMA RESPONSE 1
TraesCS7D02G290700	1.53004	4.72178e-05	Superoxide dismutase [Cu-Zn]
TraesCS7A02G292100	1.24464	3.77455e-05	Superoxide dismutase [Cu-Zn]
TraesCS7B02G197300	1.05213	0.00619813	Superoxide dismutase [Cu-Zn]
TraesCS1B02G165500	1.6247	0.000144181	Sulfofructose kinase
TraesCS7D02G120900	4.76834	0.0102136	Sulfite exporter TauE/SafE family protein 3
[truncated: 1,720 more rows]
[truncated: 19 more columns]
