# Supplementary material for: TaWAKL8-2B, a wall-associated receptor-like kinase, mediates wheat rust resistance by linalool and ROS accumulation
Source: Stress Biol. 2025 Aug 18;5(1):50. doi: 10.1007/s44154-025-00248-3 (PMC12361011; doi:10.1007/s44154-025-00248-3)
Supplement: Supplementary file 6 — Additional file 6: Supplementary Table 3. DEGs identified in KEGG enrichment pathways at 3 hpi and 24 hpi. [file 44154_2025_248_MOESM6_ESM.xlsx]

## Sheet: Table S3
RNA-Seq （TaWAKL8-2B-KO vs Fielder)
DEGs in KEGG enrichment pathways of 3 hpi				DEGs in KEGG enrichment pathways of 24 hpi
gene_id	log2FoldChange	padj	annotation	gene_id	log2FoldChange	padj	annotation
alpha-Linolenic acid metabolism				Monoterpenoid biosynthesis
TraesCS2A02G311200	-1.32449	0.00478186	Putative 12-oxophytodienoate reductase 11	TraesCS6D02G065100	-4.51557	0.0356891	S-(+)-linalool synthase
TraesCS7A02G246200	1.37888	0.00874985	Probable lipoxygenase 8	TraesCS6B02G090500	-5.43095	0.0012269	S-(+)-linalool synthase
TraesCS7D02G244800	1.21076	0.0223295	Probable lipoxygenase 8	TraesCSU02G116600	-6.64805	0.030776	S-(+)-linalool synthase
TraesCS6D02G010100	-3.37893	8.18693e-10	Lipoxygenase 2.2	TraesCS6B02G091100	-7.12486	0.023638	S-(+)-linalool synthase
TraesCS4A02G090200	1.77871	0.0334289	Alpha-dioxygenase 1	TraesCS7A02G114100	7.15868	0.0432607	(+)-neomenthol dehydrogenase
TraesCS4B02G237500	-1.59043	0.0194424	Allene oxide synthase 2	Brassinosteroid biosynthesis
TraesCS4B02G237600	-1.77169	2.74358e-06	Allene oxide synthase 2	TraesCS5B02G209100	-3.35101	0.0245367	Trimethyltridecatetraene synthase
TraesCS4D02G238800	-1.95053	0.00912138	Allene oxide synthase 2	TraesCS5B02G209200	-3.91186	0.0235436	Trimethyltridecatetraene synthase
TraesCS4A02G061900	-2.18726	0.000175653	Allene oxide synthase 2	TraesCS5A02G214600	-4.12092	0.004282	Trimethyltridecatetraene synthase
TraesCS6D02G314300	-2.50741	0.00069137	Allene oxide cyclase	TraesCS5A02G214800	-4.41327	0.00921605	Trimethyltridecatetraene synthase
TraesCS4D02G103000	1.81581	0.00148176	Alcohol dehydrogenase 1	TraesCS5D02G217200	-4.43855	0.0117034	Trimethyltridecatetraene synthase
TraesCS4D02G323500	-1.46432	6.40624e-05	4-coumarate--CoA ligase-like 4	TraesCS5D02G217400	-4.49248	0.00101405	Trimethyltridecatetraene synthase
TraesCS5A02G498800	-1.17411	0.00157972	4-coumarate--CoA ligase-like 4	TraesCS3D02G106100	1.88367	0.0134868	Cytochrome P450 90D2
TraesCS4B02G326800	-1.34553	0.00854051	4-coumarate--CoA ligase-like 4	TraesCS3A02G103800	1.30629	0.0430984	Cytochrome P450 90D2
TraesCS7A02G412400	-1.07066	4.29024e-05	12-oxophytodienoate reductase 7	TraesCS3D02G128700	2.89203	0.0208948	Cytochrome P450 734A6
TraesCS7D02G405500	-1.33405	0.00234926	12-oxophytodienoate reductase 7
TraesCS7A02G174700	-2.07162	0.00953191	12-oxophytodienoate reductase 1
TraesCS7D02G175900	-4.05762	5.09135e-05	12-oxophytodienoate reductase 1
Diterpenoid biosynthesis
TraesCS3D02G419600	-3.42378	3.7788e-06	Cytochrome P450 CYP99A1
TraesCS3D02G149600	-2.81328	3.54743e-05	Gibberellin 2-beta-dioxygenase 3
TraesCS3B02G439900	-2.12311	0.0102588	Gibberellin 20 oxidase 2
TraesCS3B02G166100	-3.23162	0.00277102	Gibberellin 2-beta-dioxygenase 3
TraesCS3B02G141800	3.05068	0.000611352	Gibberellin 3-beta-dioxygenase 2-3
TraesCS3A02G406200	-2.74937	0.0369379	Gibberellin 20 oxidase 2
TraesCS3A02G133400	-2.54092	0.0410927	Gibberellin 2-beta-dioxygenase 3
TraesCS2D02G423200	-3.71444	0.00275528	9-beta-pimara-7,15-diene oxidase
TraesCS1D02G263700	-3.70408	0.00342396	Gibberellin 20 oxidase 2
TraesCS1D02G127000	1.76152	0.00388815	Gibberellin 2-beta-dioxygenase 3
TraesCS1A02G263600	-3.70108	0.00204375	Gibberellin 20 oxidase 2
Monoterpenoid biosynthesis
TraesCS6D02G065200	-6.56712	0.0230201	S-(+)-linalool synthase
TraesCS6D02G065100	-5.17251	1.9224e-17	S-(+)-linalool synthase
TraesCS6D02G048600	-5.41264	0.0358924	S-(+)-linalool synthase
TraesCS6B02G092800	-2.65738	0.013498	S-(+)-linalool synthase
TraesCS6B02G091500	-4.8548	0.0140364	S-(+)-linalool synthase
TraesCS6B02G090500	-3.09295	0.00153732	S-(+)-linalool synthase
TraesCS6A02G067800	-2.703	0.0440101	S-(+)-linalool synthase
Benzoxazinoid biosynthesis
TraesCSU02G005100	-2.98331	0.00576916	UDP-glucosyltransferase BX8
TraesCS5D02G447900	-8.79393	0.000103625	Indole-3-glycerol phosphate lyase
TraesCS5D02G447800	-3.05369	0.0498855	Indole-3-glycerol phosphate lyase
TraesCS5A02G440800	-2.97212	0.0229088	Indole-3-glycerol phosphate lyase
Thiamine metabolism
TraesCS7B02G278200	-1.15324	0.019179	Thiamine thiazole synthase
TraesCS7A02G376800	-2.05315	0.011872	Thiamine thiazole synthase
TraesCS5A02G496900	1.15347	0.0068527	Probable adenylate kinase 1
TraesCS4D02G021400	-2.56655	0.000929347	Phosphomethylpyrimidine synthase
TraesCS4B02G023800	-1.99943	0.00579495	Phosphomethylpyrimidine synthase
TraesCS4A02G290400	-3.15705	0.000240704	Phosphomethylpyrimidine synthase
TraesCS1D02G392500	-2.81186	0.000127922	Probable 1-deoxy-D-xylulose-5-phosphate synthase 2
Starch and sucrose metabolism
TraesCS7D02G245000	-2.73028	0.0141498	Beta-glucosidase 28
TraesCS7B02G145100	-1.82133	0.0356307	Beta-glucosidase 28
TraesCS7A02G246300	-1.82468	0.0135916	Beta-glucosidase 28
TraesCS5D02G249200	-1.42743	0.00198774	Glucan endo-1,3-beta-glucosidase 5
TraesCS5D02G182600	-1.88736	0.0358762	Glucose-1-phosphate adenylyltransferase small subunit 2/amyloplastic/cytosolic
TraesCS5B02G394000	4.6862	0.018335	Beta-glucosidase BoGH3B
TraesCS5B02G240900	-1.77129	0.0223485	Glucan endo-1,3-beta-glucosidase 6
TraesCS5B02G193100	-1.16956	0.00480333	Probable trehalose-phosphate phosphatase 7
TraesCS5A02G395200	-1.85265	0.013542	Alpha-1,4 glucan phosphorylase L isozyme/amyloplastic
TraesCS5A02G247200	-2.01319	0.00178945	Glucose-6-phosphate isomerase 1
TraesCS4B02G009900	1.17418	0.0342758	Beta-amylase 2
TraesCS3D02G440500	1.67949	0.00244213	Beta-glucosidase 5
TraesCS3D02G330900	3.65756	0.000504361	Beta-glucosidase 5
TraesCS3B02G525400	-2.21373	0.00250257	Hexokinase-3
TraesCS3B02G484000	1.4814	0.00594051	Beta-glucosidase 5
TraesCS3B02G320500	6.24486	3.27818e-36	Hexokinase-9
TraesCS2D02G382600	-1.53987	0.0447001	Beta-fructofuranosidase 1
TraesCS2D02G381000	1.37192	0.0483645	Beta-glucosidase 16
TraesCS2D02G221000	-1.77428	4.38454e-06	Beta-amylase
TraesCS2D02G220900	-1.92733	0.0261214	Beta-amylase Tri a 17
TraesCS2B02G594700	6.30571	0.025763	Fructan 6-exohydrolase
TraesCS2B02G403000	-1.44133	0.00915915	Beta-fructofuranosidase 1
TraesCS2B02G390700	-1.99082	0.00395299	Granule-bound starch synthase 1b/amyloplastic
TraesCS2B02G240200	-1.57833	0.000329076	Beta-amylase Tri a 17
TraesCS2B02G051600	-1.56979	0.00123481	Beta-glucosidase 16
TraesCS2A02G373600	-1.70589	0.00262813	Granule-bound starch synthase 1b/amyloplastic
TraesCS2A02G329100	-6.67182	0.0114474	Beta-glucosidase 12
TraesCS1B02G165500	1.14673	0.0357704	Sulfofructose kinase
TraesCS1A02G122800	2.00269	0.00418473	Hexokinase-7
Biosynthesis of various plant secondary metabolites
TraesCS7D02G245000	-2.73028	0.0141498	Beta-glucosidase 28
TraesCS7B02G145100	-1.82133	0.0356307	Beta-glucosidase 28
TraesCS7A02G246300	-1.82468	0.0135916	Beta-glucosidase 28
TraesCS5B02G394000	4.6862	0.018335	Beta-glucosidase BoGH3B
TraesCS3D02G440500	1.67949	0.00244213	Beta-glucosidase 5
TraesCS3D02G330900	3.65756	0.000504361	Beta-glucosidase 5
TraesCS3B02G484000	1.4814	0.00594051	Beta-glucosidase 5
TraesCS2D02G381000	1.37192	0.0483645	Beta-glucosidase 16
TraesCS2B02G051600	-1.56979	0.00123481	Beta-glucosidase 16
TraesCS2A02G329100	-6.67182	0.0114474	Beta-glucosidase 12
TraesCSU02G005100	-2.98331	0.00576916	UDP-glucosyltransferase BX8
TraesCS5D02G447900	-8.79393	0.000103625	Indole-3-glycerol phosphate lyase
TraesCS5D02G447800	-3.05369	0.0498855	Indole-3-glycerol phosphate lyase
TraesCS5A02G440800	-2.97212	0.0229088	Indole-3-glycerol phosphate lyase
TraesCS2D02G085500	-3.09815	0.000350882	Isoflavone reductase homolog
TraesCS2B02G103500	-3.14982	0.0371197	Isoflavone reductase homolog
